# Supplementary material for: Voltage-independent GluN2A-type NMDA receptor Ca2+ signaling promotes audiogenic seizures, attentional and cognitive deficits in mice
Source: Commun Biol. 2021 Jan 8;4:59. doi: 10.1038/s42003-020-01538-4 (PMC7794508; doi:10.1038/s42003-020-01538-4)
Supplement: Supplementary file 8 — Supplementary Data 5 [file 42003_2020_1538_MOESM8_ESM.xlsx]

## Sheet: Cover Sheet
	Quantification of immunoblots shown in Supplementary Figure 2
	used for the bar graphs in Figure 1e

## Sheet: GluN1
		GluN1	B actin		Ratio
		22.99	17.73		1.29667
GluN2AN/N		25.89	16.7		1.5503
		29.73	16.62		1.78881
		21.43	23.11		0.927304
GluN2AN/S		30.48	23.67		1.28771
		19.89	20.1		0.989552
		23.03	16.98		1.3563
GluN2AS/S		24.18	20.98		1.15253
		30.83	20.82		1.48079

## Sheet: GluN2A
		GluN2A	B actin		Ratio
		37.36	23.17		1.61243
GluN2AN/N		25.97	20.99		1.23726
		25.35	24.32		1.04235
		27.2	21.98		1.23749
GluN2AN/S		34.1	24.93		1.36783
		37.44	23.43		1.59795
		23.86	29.17		0.817964
GluN2AS/S		35.28	29.5		1.19593
		38.39	27.71		1.38542

## Sheet: GluN2B
		GluN2B	B-Actin		Ratio
		22.02	29		0.75931
GluN2AN/N		17.95	21.6		0.831019
		12.57	19.09		0.65846
		12.58	20.13		0.624938
GluN2AN/S		17.8	17.97		0.99054
		15.06	18.68		0.80621
		28.68	17.81		1.61033
GluN2AS/S		21.1	13.02		1.62058
		21.08	14.23		1.48138

## Sheet: GluA1
		GluA1	GAPDH		Ratio
		13.47	12.12		1.11139
GluN2AN/N		23.08	15.22		1.51643
		13.25	14.93		0.887475
		18.67	24.08		0.775332
GluN2AN/S		18.79	22.53		0.833999
		15.57	18.28		0.851751
		14.24	13.15		1.08289
GluN2AS/S		17.29	20.96		0.824905
		17.41	14.79		1.17715

## Sheet: PSD95
		PSD95	GAPDH		Ratio
		21.55	25.44		0.847091
GluN2AN/N		19.98	22.5		0.888
		18.85	15.74		1.19759
		17.71	17.39		1.0184
GluN2AN/S		16.39	12.89		1.27153
		12.57	4.61		2.72668
		17.55	18.12		0.968543
GluN2AS/S		14.97	21.79		0.687012
		15.42	16.22		0.950678

## Sheet: CamkII
		CAMKII	GAPDH		Ratio
		10.88	25.44		0.427673
GluN2AN/N		8.39	22.5		0.372889
		9.29	15.74		0.590216
		10.27	17.39		0.590569
GluN2AN/S		7.56	12.89		0.586501
		8.49	4.61		1.84165
		9.94	18.12		0.548565
GluN2AS/S		9.88	21.79		0.453419
		11.1	16.22		0.68434

## Sheet: GluN2B Total lysate
		GluN2B	GAPDH		Ratio
		71.82	70.82		1.01412
GluN2AN/N		68.38	84.59		0.80837
		75.69	93.57		0.808913
		55.04	80.82		0.68102
		61.07	79.25		0.770599
GluN2AS/S		61.39	88.9		0.690551
		64.19	75.18		0.853818
