# Supplementary material for: Voltage-independent GluN2A-type NMDA receptor Ca2+ signaling promotes audiogenic seizures, attentional and cognitive deficits in mice
Source: Commun Biol. 2021 Jan 8;4:59. doi: 10.1038/s42003-020-01538-4 (PMC7794508; doi:10.1038/s42003-020-01538-4)
Supplement: Supplementary file 9 — Supplementary Data 6 [file 42003_2020_1538_MOESM9_ESM.xlsx]

## Sheet: Fig 2.a,b
				Currents in HEK293 cells and excitation of hippocampal CA1 cells
				Figure 2a and Figure 2b

## Sheet: a)HEK293 cells
	Synaptic AMPA/NMDA ratio, -70 mV -Mg2+								Synaptic AMPA/NMDA ratio, -70 mV; 1mM Mg2+
		P 14				P 42				P 14				P 42
	Grin2a+/+	Grin2a+/S	Grin2aS/S		Grin2a+/+	Grin2a+/S	Grin2aS/S		Grin2a+/+	Grin2a+/S	Grin2aS/S		Grin2a+/+	Grin2a+/S	Grin2aS/S
cell 1	2.8	1.4	2.7		1.7	1.8	1.5		20.5	17	17		22	20	7.5
cell 2	1.7	1.2	2.1		3	2.5	2.9		19	16.5	16		22.5	26	8
cell 3	18	1.8	2.5		2.7	2.6	2.7		21	19	15		24	26	8
cell 4	1.9	2	2		1.9	1.9	1.9		20.5	18	18		21	15	8.2
cell 5	2.2	1.5	2.3		2.8	2.6	2.9		18.5	17.5	15		24.5		7.5
cell 6	1.6				3.05	2.7	3		20		16		25		10
cell 7	1.7				3.25		3.9		21
AVER	4.27143	1.58	2.32		2.62857	2.35	2.68571		20.0714	17.6	16.1667		23.1667	21.75	8.2
SD	6.06787	0.319374	0.286356		0.595719	0.3937	0.784068		0.9759	0.961769	1.16905		1.57056	5.31507	0.927362

## Sheet: b)CA1 excitation
		Stim str		n=	p =	EPSP		n=	p =	popspike threshold		n=	p =	1mv popspike		n=	p =	PP		n=	p =
Controls	1.0mv	6.59722	0.537048	36		3.15556	0.168676	36		2.87703	0.0461082	37		3.73871	0.143229	31		1.51258	0.0211487	38
	1.5mV	8.30357	0.79613	28		4.01786	0.21949	28
Grin2a+/S	1.0mv	9.90789	1.24965	38	0.1623	2.67353	0.178658	38	0.4649	2.64659	0.137986	44	0.5314	3.435	0.197957	30	0.6867	1.47578	0.0192491	44	0.4191
	1.5mV	12.875	1.67506	24	0.1291	2.985	0.21124	24	0.2262
b	1.0mv	8.5	0.86397	38	0.1835	2.24211	0.137268	38	0.0607	2.635	0.139759	40	0.2742	3.575	0.156254	32	0.4729	1.54165	0.0262865	40	0.5519
	1.5mV	10.5625	1.32188	32	0.2947	2.86563	0.179077	32	0.0659
