# Supplementary material for: Voltage-independent GluN2A-type NMDA receptor Ca2+ signaling promotes audiogenic seizures, attentional and cognitive deficits in mice
Source: Commun Biol. 2021 Jan 8;4:59. doi: 10.1038/s42003-020-01538-4 (PMC7794508; doi:10.1038/s42003-020-01538-4)
Supplement: Supplementary file 10 — Supplementary Data 7 [file 42003_2020_1538_MOESM10_ESM.xlsx]

## Sheet: a) Body weight
Line #2332 – body weight
animla number	[g]	Genotype	Age
559	41	+/+	34
566	26	+/+	19
568	37	+/+	19
569	31	+/+	19
577	36	+/+	19
581	27	+/+	19
583	31	+/+	19
589	23	+/+	19		Average	SE
594	34	+/+	19	+/+	31.4	1.77138
606	28	+/+	16	+/S	28.8947	1.13399
540	35	+/S	35	S/S	24.3636	1.32303
565	27	+/S	19
570	41	+/S	19
571	37	+/S	19
574	23	+/S	19
576	34	+/S	19
582	24	+/S	19
584	28	+/S	19
585	30	+/S	19
587	25	+/S	19
588	25	+/S	19
593	25	+/S	19
595	22	+/S	17
596	28	+/S	17
597	30	+/S	17
600	29	+/S	17
601	29	+/S	17
602	30	+/S	17
605	27	+/S	16
562	24	S/S	33
563	20	S/S	33
564	30	S/S	33
567	25	S/S	19
575	34	S/S	19
578	21	S/S	19
579	22	S/S	19
580	21	S/S	19
586	27	S/S	19
590	21	S/S	19
607	23	S/S	16

## Sheet: a) Nesting score
	Control	Grin2aS/S	Grin2a+/S
	2.7	1.3	2.7
	3.7	1.3	3.3
	3.3	1.3	2.7
	4	3	3.3
	3.7	1.7	3
	3.7	1	2.7
	3.7	1.3	2.7
	3.3	2.7	4
	2.7	2.7	4
	4	2.7	1.7
	2	1.7	3.7
	3.3	1	4
	2.3	1
		3.7
		1
		1.7
Average	3.26154	1.81875	3.15
SEM	0.179221	0.214713	0.203194
		Score	Score	Score	Score	Score	Score	Score	Score	Score	Score	Score	Score	Score	Score	Score	Score	Score
Day1	Grin2a+/+	2	2	2	2	2	2	2	2	2	4	2	4	1
Day2		4	4	3	5	4	4	4	4	3	4	2	3	3
Day3		2	5	5	5	5	5	5	4	3	4	2	3	3
Day1	Grin2aS/S	1	1	1	2	1	1	1	2	2	4	1	1	1	1	3	1	3
Day2		1	1	1	4	2	1	1	3	3	2	2	1	1	1	4	1	1
Day3		2	2	2	3	2	1	2	3	3	2	2	1	1	1	4	1	1
Day1	Grin2a+/S	2	2	2	2	2	2	4	4	4	1	3	4
Day2		3	3	2	3	4	3	2	4	4	2	4	4
Day3		3	5	4	5	3	3	2	4	4	2	4	4

## Sheet: a) Burrowing
	Grin2aS/S	Grin2aS/S	Grin2aS/S	Grin2aS/S	Grin2aS/S	Grin2aS/S	Grin2aS/S	Grin2aS/S	Grin2aS/S	Grin2aS/S	Grin2aS/S	Grin2aS/S	Grin2aS/S	Grin2aS/S	Grin2aS/S	Grin2aS/S	Grin2aS/S	Grin2aS/S	Grin2aS/S	Grin2aS/S	Grin2aS/S	Grin2aS/S		Average	SEM		Grin2a+/S	Grin2a+/S	Grin2a+/S	Grin2a+/S	Grin2a+/S	Grin2a+/S	Grin2a+/S	Grin2a+/S	Grin2a+/S	Grin2a+/S	Grin2a+/S	Grin2a+/S	Grin2a+/S	Grin2a+/S	Grin2a+/S	Grin2a+/S	Grin2a+/S	Grin2a+/S	Grin2a+/S	Grin2a+/S	Grin2a+/S	Grin2a+/S	Grin2a+/S
g in 2 h	0	2	3	0	0	20	5	39	0	0	18	0	26	3	4.3	3.3	0.5	0	0	2.1	0	0		5.73636	2.22058		65	12	3	2	2	2	11.4	86	0	20	1	0	26	38	6	93.5	20.5	0	0	0.1	9.2	1.6	22.9
g in 24 h	0	18.4	85.5	31.6	12	42	5	43.8	19.5	9.9	39	43	58.7	17.2	26.7	33.6	47.4	30.3	10.8	122	19.5	20.1		33.4545	5.93209		128	143	117	17	136	100	82	150	115	135	159	43.7	119.1	40	13.8	132.8	73.4	23.6	82.5	1	127.9	141.1	156.6
[truncated: 24 more columns]

## Sheet: c) Running wheel
		Running wheel
		Grin2a+/S = d/+			Grin2aS/S = d/d			Grin2a+/+ = +/+			C57Bl6 = WT = +/+
		Counter/Animal ID	344 d/+	343 d/d	291 d/d	290 d/+	289 d/d	288 d/+	319 +/+	317 d/+	316 +/+	29539 C57Bl6	29538 C57Bl6	309 d/+	308 d/d
		Distance	6936.8	5044	4023.2	6894.8	1165.6	3961.2	8144	5185.2	11020.4	8356.4	9425.2	7102.4	2749.6
		Counter/Animal ID	282 d/d	281 +/d	278 +/+	277 +/d	311 +/+	310 +/+	303 d/d	302 d/d	301 d/d	330 +/d	329 +/+
		Distance	6005.2	4834.4	8204.4	9115.6	9896.4	4005.6	6107.2	6383.2	6087.2	8260.8	8815.6
