# Supplementary material for: Voltage-independent GluN2A-type NMDA receptor Ca2+ signaling promotes audiogenic seizures, attentional and cognitive deficits in mice
Source: Commun Biol. 2021 Jan 8;4:59. doi: 10.1038/s42003-020-01538-4 (PMC7794508; doi:10.1038/s42003-020-01538-4)
Supplement: Supplementary file 11 — Supplementary Data 8 [file 42003_2020_1538_MOESM11_ESM.xlsx]

## Sheet: Cfos analysis
Raw data: Counting Cfos-Staining																				For plotting:
For the Grin2AS/S and WT in the respective regions the number of C-fos positive cells was counted and is expressed as cfos+ cells per square milimeter. Six slices with the indicated internal SliceIDs per genotype were counted
AveragelengtHemisphere in Pixel	length Hemisphere in µm
1885.67	56449
29.9358	µm/pixel
Region	Area (since slices were imaged with different resolution the area in some cases had to be normalised to calculate the correct micro m^2)	cells counted manually with fiji		Area in pixels as measured with Fiji before correction		Cells per square micrometer: Number of cells divided by the corrected area	Cells per square milimeter is the number of cells per square micrometer multiplied by 1000000					Area (since slices were imaged with different resolution the areain some cases had to be normalised to calculate the correct mm^2)	cells counted manually with fiji		Area in pixels as measured with Fiji before correction		Cells per square micrometer: Number of cells divided by the corrected area	Cells per square milimeter is the number of cells per square micrometer multiplied by 1000000
Grin2AS/S											WT
	area(corrected)	num cells										area(corrected)	num cells
Slice ID: 25_5a_Grin2AS-S_MK_s_t-1	1821.5					Cells/µm^2	Cells/mm^2				SliceID: 25_1a_Grin2A++_MK_s_t	1852					Cells/µm^2	Cells/mm^2		Summary Grin2AS/S cells per region per slice	Slice1	Slice2	Slice3	Slice4	Slice5	Slice6
Ca1	1.95191e+06	2		65203		1.02464e-06	1.02464				Ca1	1.95191e+06	3		65203		1.53696e-06	1.53696		Ca1	1.02464	0.51232	7.17248	2.5616	4.61088	2.5616
Ca3	1.85366e+06	0		61921		0	0				Ca3	1.85366e+06	0		61921		0	0		Ca3	0	0	1.61842	0	0	0
DG	2.1097e+06	4		70474		1.89601e-06	1.89601				DG	2.1097e+06	1		70474		4.74002e-07	0.474002		DG	1.89601	0	1.422	1.422	0.474002	1.422
Pir	3.52575e+06	173		117777		4.90675e-05	49.0675				Pir	5.51855e+06	70		184346		1.26845e-05	12.6845		Pir	49.0675	59.8109	52.9659	50.8302	24.5275	21.1111
Rsp	2.96829e+06	43		99155		1.44865e-05	14.4865				Rsp	2.91057e+06	33		97227		1.1338e-05	11.338		Rsp	14.4865	17.521	21.8335	34.5004	13.1459	15.0801
Neo	5.33157e+06	152		178100		2.85094e-05	28.5094				Neo	7.819e+06	15		261192		1.9184e-06	1.9184		Neo	28.5094	29.1301	88.3463	82.745	37.3465	35.1957
MTN	1.17079e+06	125		39110		0.000106765	106.765				MTN	483763	55		16160		0.000113692	113.692		MTN	106.765	101.124	194.962	65.6092	35.1749	20.4715
BLA	5.94106e+06	134		198460		2.25549e-05	22.5549				BLA	1.98121e+06	10		66182		5.04741e-06	5.04741		BLA	22.5549	35.8056	19.0699	22.3007	11.6588	10.2026
																					25	25	25	12	22	22
Slice ID: 25_6a_Grin2AS-S_MK_s				1948							SliceID: 25_2a_Grin2A++_MK_s_t				1784					Summary WT cells per region per slice	Slice1	Slice2	Slice3	Slice4	Slice5	Slice6
Ca1	1.95191e+06	1		65203		5.1232e-07	0.51232				Ca1	1.95191e+06	1		65203		5.1232e-07	0.51232		Ca1	1.53696	0.51232	3.58624	2.04928	3.58624	0.51232
Ca3	1.85366e+06	0		61921		0	0				Ca3	1.85366e+06	1		61921		5.39474e-07	0.539474		Ca3	0	0.539474	3.23685	1.61842	2.1579	2.1579
DG	2.1097e+06	0		70474		0	0				DG	2.1097e+06	6		70474		2.84401e-06	2.84401		DG	0.474002	2.84401	7.11002	3.31801	4.26601	3.31801
Pir	3.66154e+06	219		122313		5.98109e-05	59.8109				Pir	2.4589e+06	86		82139		3.4975e-05	34.975		Pir	12.6845	34.975	6.59304	47.6975	13.8193	7.74588
Rsp	2.16882e+06	38		72449		1.7521e-05	17.521				Rsp	2.34161e+06	13		78221		5.55173e-06	5.55173		Rsp	11.338	5.55173	6.12526	16.012	5.92944	3.37341
Neo	6.59112e+06	192		220175		2.91301e-05	29.1301				Neo	4.09516e+06	19		136798		4.63962e-06	4.63962		Neo	1.9184	4.63962	7.04322	5.47313	3.09745	7.1645
MTN	1.60199e+06	162		53514		0.000101124	101.124				MTN	611320	52		20421		8.50619e-05	85.0619		MTN	113.692	85.0619	82.0794	122.716	37.503	41.1748
BLA	3.18386e+06	114		106356		3.58056e-05	35.8056				BLA	1.76972e+06	5		59117		2.82531e-06	2.82531		BLA	5.04741	2.82531	0.511598	8.76948	2.19156	2.70801
																				E	25	25	24	23	28	28
Slice ID: 25_4a_Grin2AS-S_MK_s_t				1901							SliceID: 24_4d_WT_MK				1927
Ca1	1.95191e+06	14		65203		7.17248e-06	7.17248				Ca1	1.95191e+06	7		65203		3.58624e-06	3.58624		Statisitcs per region over all slices							Two-sided T-Test WT vs. Grin2aS/S
Ca3	1.85366e+06	3		61921		1.61842e-06	1.61842				Ca3	1.85366e+06	6		61921		3.23685e-06	3.23685			AVG:Grin2aS/S MK801	AVG: WT MK801	STD: Grin2AS	STD WT	STdErr: Grin2aS/S	StdErr: WT			p-value
DG	2.1097e+06	3		70474		1.422e-06	1.422				DG	2.1097e+06	15		70474		7.11002e-06	7.11002		CA1	2.81776	1.9212	3.03092	1.2808	1.51546	0.6404	ns		0.359721
Pir	3.47393e+06	184		116046		5.29659e-05	52.9659				Pir	5.15696e+06	34	34	172267		6.59304e-06	6.59304		CA3	0.404606	1.34869	0.809211	1.42731	0.404606	0.713657	ns		0.0348639
Rsp	2.19846e+06	48		73439		2.18335e-05	21.8335				Rsp	2.12236e+06	13	13	70897		6.12526e-06	6.12526		DG	1.185	3.43651	0.820995	2.74689	0.410497	1.37345	P<0,05	*	0.0246996
Neo	3.54288e+06	313		118349		8.83463e-05	88.3463				Neo	4.96932e+06	35	35	165999		7.04322e-06	7.04322		Pir	53.1686	25.4875	4.7063	19.1852	2.35315	9.59259	P<0,05	*	0.0397364
MTN	979680	191		32726		0.000194962	194.962				MTN	645716	53	53	21570		8.20794e-05	82.0794		Rsp	22.0854	9.75676	8.80858	4.91593	4.40429	2.45796	P<0,05	*	0.0132457
BLA	4.09022e+06	78		136633		1.90699e-05	19.0699				BLA	1.95466e+06	1	0	65295		5.11598e-07	0.511598		Neo	57.1827	4.76859	32.8314	2.14558	16.4157	1.07279	P<0,01	**	0.00249687
																				MTN	117.115	100.887	55.0023	20.3686	27.5011	10.1843	ns		0.817769
Slice ID: E12 C2-MK-10x-m-t (NR2AmSd/d)				1902							SliceID: 23_1a_WT_MK_s_t				1927					BLA	24.9328	4.28845	7.42014	3.51478	3.71007	1.75739	P<0,01	**	0.00184541
Ca1	1.95191e+06	5		65203		2.5616e-06	2.5616				Ca1	1.95191e+06	4		65203		2.04928e-06	2.04928
Ca3	1.85366e+06	0		61921		0	0				Ca3	1.85366e+06	3		61921		1.61842e-06	1.61842
DG	2.1097e+06	3		70474		1.422e-06	1.422				DG	2.1097e+06	7		70474		3.31801e-06	3.31801
Pir	2.89198e+06	147		96606		5.08302e-05	50.8302				Pir	2.02317e+06	96.5		67583.5		4.76975e-05	47.6975
Rsp	2.02896e+06	70		67777		3.45004e-05	34.5004				Rsp	3.55982e+06	57		118915		1.6012e-05	16.012
Neo	3.55308e+06	294		118690		8.2745e-05	82.745				Neo	5.29861e+06	29		176999		5.47313e-06	5.47313
MTN	1.64611e+06	108		54988		6.56092e-05	65.6092				MTN	692655	85		23138		0.000122716	122.716
BLA	3.67702e+06	82		122830		2.23007e-05	22.3007				BLA	2.96483e+06	26		99039.5		8.76948e-06	8.76948
Slice ID: 22_4_GrinA2AS-S_MK	2946	0.640077		0,51µm/pixel							SliceID: 28_1	2971	0.634691	1,9µm/pixel
Ca1	1.95191e+06	9	160802	65203		4.61088e-06	4.61088				Ca1	1.95191e+06	7		65203		3.58624e-06	3.58624
Ca3	1.85366e+06	0		61921		0	0				Ca3	1.85366e+06	4		61921		2.1579e-06	2.1579
DG	2.1097e+06	1	230315	70474		4.74002e-07	0.474002				DG	2.1097e+06	9		70474		4.26601e-06	4.26601
Pir	1.22312e+06	30	63833	40858		2.45275e-05	24.5275				Pir	4.19704e+06	58	220897	140201		1.38193e-05	13.8193
Rsp	4.03168e+06	53	210408	134677		1.31459e-05	13.1459				Rsp	4.7222e+06	28	248537	157744		5.92944e-06	5.92944
Neo	4.41808e+06	165	230574	147585		3.73465e-05	37.3465				Neo	6.77977e+06	21	356830	226477		3.09745e-06	3.09745
MTN	1.19403e+06	42	62315	39886.4		3.51749e-05	35.1749				MTN	1.2799e+06	48	67363	42754.7		3.7503e-05	37.503
BLA	4.63169e+06	54	241722	154721		1.16588e-05	11.6588				BLA	5.47555e+06	12	288187	182910		2.19156e-06	2.19156
Slice ID: 22_5_GrinA2AS-S_MK	2976	0.633625									SliceID: 28_2	2633	0.716167
Ca1	1.95191e+06	5	106671	65203		2.5616e-06	2.5616				Ca1	1.95191e+06	1		65203		5.1232e-07	0.51232
Ca3	1.85366e+06	0	118388	61921		0	0				Ca3	1.85366e+06	4		61921		2.1579e-06	2.1579
DG	2.1097e+06	3	207334	70474		1.422e-06	1.422				DG	2.1097e+06	7		70474		3.31801e-06	3.31801
Pir	3.41054e+06	72	179804	113928		2.11111e-05	21.1111				Pir	3.35663e+06	26	156566	112127		7.74588e-06	7.74588
Rsp	3.6472e+06	55	192281	121834		1.50801e-05	15.0801				Rsp	4.74298e+06	16	221231	158438		3.37341e-06	3.37341
Neo	3.72205e+06	131	196227	124334		3.51957e-05	35.1957				Neo	6.42054e+06	46	299479	214477		7.1645e-06	7.1645
MTN	2.14933e+06	44	113313	71797.9		2.04715e-05	20.4715				MTN	971467	40	45313	32451.7		4.11748e-05	41.1748
BLA	4.50864e+06	46	237696	150610		1.02026e-05	10.2026				BLA	5.90841e+06	16	275591	197369		2.70801e-06	2.70801
			0
