# Supplementary material for: Voltage-independent GluN2A-type NMDA receptor Ca2+ signaling promotes audiogenic seizures, attentional and cognitive deficits in mice
Source: Commun Biol. 2021 Jan 8;4:59. doi: 10.1038/s42003-020-01538-4 (PMC7794508; doi:10.1038/s42003-020-01538-4)
Supplement: Supplementary file 12 — Supplementary Data 9 [file 42003_2020_1538_MOESM12_ESM.xlsx]

## Sheet: Tabelle1
		Low gsmma exploration				Low gamma REM sleep
		Grin2a+/+	Grin2a +/S	Grin2a S/S		Grin2a+/+	Grin2a +/S	Grin2a S/S
	Mi x 10ex-2	0.6945	0.478	0.5016		0.8604	1.0819	0.2711
		0.5955	0.1395	0.4631		0.6005	0.1998	0.3907
		0.6782	0.1254	0.0245		1.572	0.575	0.0224
			0.108	0.0127			0.264	0.0492
		Groups are significantly different
		Post-hoc test:				Post-hoc test:
		col 1 vs. col 2: p = 0.057				col 1 vs. col 2: p = 0.22
		col 1 vs. col 3: p = 0.057				col 1 vs. col 3: p = 0.026
		col 2 vs. col 3: p = 0.89				col 2 vs. col 3: p = 0.17
