# Supplementary material for: Voltage-independent GluN2A-type NMDA receptor Ca2+ signaling promotes audiogenic seizures, attentional and cognitive deficits in mice
Source: Commun Biol. 2021 Jan 8;4:59. doi: 10.1038/s42003-020-01538-4 (PMC7794508; doi:10.1038/s42003-020-01538-4)
Supplement: Supplementary file 13 — Supplementary Data 10 [file 42003_2020_1538_MOESM13_ESM.xls]

## Sheet: Sheet1
WT	46(1)	48(1)	65(1)	32(1)	58(1)	60(1)	61(1)	62(1)	63(1)	64(1)		Average		SEM						1	139.8	20.3026	239.1	35.5573
1	131	178	76	16	102	244	175	160	130	186		139.8		20.3026						2	146.5	23.1667	285.1	46.4522
2	151	183	26	22	129	196	161	246	141	210		146.5		23.1667						3	149	19.3718	311.5	52.4812
3	161	125	101	24	139	239	157	216	133	195		149		19.3718						4	145.2	20.1013	273.3	49.9255
4	119	171	66	26	138	236	204	131	174	187		145.2		20.1013						5	127	21.7618	319.7	44.2724
5	107	167	61	3	136	261	131	121	107	176		127		21.7618						6	144.7	22.7865	336.7	42.5788
6	108	150	43	45	161	297	167	177	153	146		144.7		22.7865						7	102.7	19.9266	309.3	46.2164
7	121	162	7	1	124	177	151	116	44	124		102.7		19.9266						8	93.1	16.2004	281.6	45.9631
8	88	144	25	1	84	121	125	157	62	124		93.1		16.2004						9	91.6	17.9315	313.3	43.8112
9	75	90	28	9	83	115	111	153	53	199		91.6		17.9315						10	65.6	14.4608	256.6	37.2929
10	16	15	66	9	106	53	124	139	65	63		65.6		14.4608						11	65.5	14.0612	229.4	35.4671
11	2	68	48	1	75	44	79	103	88	147		65.5		14.0612						12	68.8	18.3211	273.1	50.4567
12	10	166	2	1	70	46	129	77	56	131		68.8		18.3211						13	47.6	13.6977	266.9	50.7494
13	1	37	0	0	40	90	64	85	32	127		47.6		13.6977						14	37.9	14.802	265.5	51.6403
14	0	10	0	30	83	16	13	112	0	115		37.9		14.802						15	43.8	13.3997	185.3	36.1783
15	24	114	0	34	17	2	77	92	1	77		43.8		13.3997						16	27.2	15.3853	235.3	50.3404
16	8	157	0	0	42	0	0	25	0	40		27.2		15.3853						17	15.7	8.84565	229	52.7874
17	0	6	0	0	3	0	12	91	19	26		15.7		8.84565						18	17.9	7.51362	258.6	53.5633
18	0	26	0	7	0	1	57	62	5	21		17.9		7.51362						19	21.3	11.4562	274.8	63.3121
19	0	1	0	0	45	0	112	41	7	7		21.3		11.4562						20	14.2	8.88294	221.3	38.32
20	0	0	0	0	87	0	37	12	0	6		14.2		8.88294						21	29.8	10.7835	252.5	56.3758
21	0	0	47	2	42	0	50	62	0	95		29.8		10.7835						22	31.3	13.2824	239.9	60.8659
22	0	0	88	0	23	2	30	53	0	117		31.3		13.2824						23	30.4	13.7745	208.7	55.9091
23	0	0	37	0	21	133	17	17	0	79		30.4		13.7745						24	30.3	16.5765	202	49.7574
24	0	10	36	0	11	157	1	0	0	88		30.3		16.5765
	1122	1980	757	231	1761	2430	2184	2448	1270	2686		1686.9		257.023
HTZ
	44(2)	45(2)	47(2)	49(2)	39(2)	59(2)	12(2)	27(2)	43(2)	29(2)
1	78	214	94	164	99	173	62	46	97	79		110.6		17.2009
2	90	253	75	64	158	161	54	63	146	51		111.5		20.8685
3	86	229	93	116	100	137	48	123	90	67		108.9		15.6847
4	56	164	53	22	103	109	71	80	137	24		81.9		14.729
5	63	186	73	47	98	139	129	19	78	19		85.1		17.0147
6	39	145	28	82	101	92	102	1	86	137		81.3		14.6029
7	52	147	36	96	103	107	55	1	117	47		76.1		14.1008
8	42	84	35	67	90	63	39	2	106	23		55.1		10.2918
9	60	94	27	29	63	100	64	0	99	0		53.6		12.0841
10	51	127	59	53	3	61	112	51	77	0		59.4		12.7106
11	10	24	28	4	72	10	25	19	15	0		20.7		6.39974
12	92	80	8	0	43	17	36	2	72	3		35.3		11.1046
13	41	109	1	0	43	13	63	0	53	0		32.3		11.5114
14	84	71	0	0	35	2	23	0	65	1		28.1		10.6379
15	28	38	0	0	0	2	5	1	59	3		13.6		6.58146
16	0	17	0	1	25	0	0	0	0	0		4.3		2.8482
17	6	98	0	5	37	0	0	0	40	0		18.6		10.0964
18	18	83	1	0	16	3	0	0	6	0		12.7		8.09808
19	0	93	0	0	33	0	1	0	0	0		12.7		9.50211
20	0	3	0	0	0	24	0	0	0	0		2.7		2.38537
21	0	2	0	1	2	107	0	0	0	0		11.2		10.6477
22	0	0	0	0	20	78	0	0	0	0		9.8		7.83411
23	0	0	0	1	17	86	5	0	0	0		10.9		8.51332
24	0	0	0	0	10	7	0	0	0	0		1.7		1.15518
	896	2261	611	752	1271	1491	894	408	1343	454		1038.1		179.234
HMZ	14(3)	41(3)	42(3)	30(3)	31(3)	38(3)	40(3)	13(3)	26(3)	28(3)
1	416	284	278	143	95	125	136	395	250	269		239.1		35.5573
2	493	303	406	144	109	126	251	505	191	323		285.1		46.4522
3	551	401	368	85	121	137	330	502	199	421		311.5		52.4812
4	380	193	134	72	150	235	268	504	248	549		273.3		49.9255
5	503	326	312	134	187	244	265	499	212	515		319.7		44.2724
6	464	310	259	144	220	270	284	496	345	575		336.7		42.5788
7	469	263	271	131	141	237	317	553	225	486		309.3		46.2164
8	464	330	277	62	107	308	152	487	231	398		281.6		45.9631
9	459	257	235	172	104	426	255	418	271	536		313.3		43.8112
10	321	293	149	176	78	370	108	383	302	386		256.6		37.2929
11	467	323	166	71	224	284	127	264	178	190		229.4		35.4671
12	450	341	99	60	182	342	127	347	234	549		273.1		50.4567
13	371	350	139	78	156	225	95	497	237	521		266.9		50.7494
14	406	359	63	104	150	385	148	344	144	552		265.5		51.6403
15	334	171	54	34	164	320	45	303	186	242		185.3		36.1783
16	124	97	145	94	380	412	110	442	109	440		235.3		50.3404
17	228	210	106	33	445	324	27	328	92	497		229		52.7874
18	225	321	186	4	526	201	84	366	172	501		258.6		53.5633
19	155	395	225	7	487	345	9	466	112	547		274.8		63.3121
20	286	311	210	8	302	240	40	319	140	357		221.3		38.32
21	344	226	93	0	485	340	58	395	112	472		252.5		56.3758
22	353	112	160	1	427	374	1	351	77	543		239.9		60.8659
23	73	253	172	2	476	238	22	401	35	415		208.7		55.9091
24	128	211	100	3	453	200	157	337	11	420		202		49.7574
	8464	6640	4607	1762	6169	6708	3416	9902	4313	10704		6268.5		901.031
	1	2	3	4	5	6	7	8	9	10	11	12	13	14	15	16	17	18	19	20	21	23	24
WT	139.8	146.5	149	145.2	127	144.7	102.7	93.1	91.6	65.6	65.5	68.8	47.6	37.9	43.8	27.2	15.7	17.9	21.3	14.2	29.8	30.4	30.3
HTZ	110.6	111.5	108.9	81.9	85.1	81.3	76.1	55.1	53.6	59.4	20.7	35.3	32.3	28.1	13.6	4.3	18.6	12.7	12.7	2.7	11.2	10.9	1.7
HMZ	239.1	285.1	311.5	273.3	319.7	336.7	309.3	281.6	313.3	256.6	229.4	273.1	266.9	265.5	185.3	235.3	229	258.6	274.8	221.3	252.5	208.7	202
WT	20.3026	23.1667	19.3718	20.1013	21.7618	22.7865	19.9266	16.2004	17.9315	14.4608	14.0612	18.3211	13.6977	14.802	13.3997	15.3853	8.84565	7.51362	11.4562	8.88294	10.7835	13.7745	16.5765
HTZ	17.2009	20.8685	15.6847	14.729	17.0147	14.6029	14.1008	10.2918	12.0841	12.7106	6.39974	11.1046	11.5114	10.6379	6.58146	2.8482	10.0964	8.09808	9.50211	2.38537	10.6477	8.51332	1.15518
HMZ	35.5573	46.4522	52.4812	49.9255	44.2724	42.5788	46.2164	45.9631	43.8112	37.2929	35.4671	50.4567	50.7494	51.6403	36.1783	50.3404	52.7874	53.5633	63.3121	38.32	56.3758	55.9091	49.7574
	Mean	Std.Dev.	SEM
WT	1686.9	812.777	257.023
HTZ	1038.1	2827.79	179.234
HMZ	6268.5	2849.31	901.031

## Sheet: Sheet2
WT	46(1)	48(1)	65(1)	32(1)	58(1)	60(1)	61(1)	62(1)	63(1)	64(1)
1	131	178	76	16	102	244	175	160	130	186			131	151	161	119	107	108	121	88	75	16	2	10	1	0	24	8	0	0	0	0	0	0	0	0
2	151	183	26	22	129	196	161	246	141	210			178	183	125	171	167	150	162	144	90	15	68	166	37	10	114	157	6	26	1	0	0	0	0	10
3	161	125	101	24	139	239	157	216	133	195			76	26	101	66	61	43	7	25	28	66	48	2	0	0	0	0	0	0	0	0	47	88	37	36
4	119	171	66	26	138	236	204	131	174	187			16	22	24	26	3	45	1	1	9	9	1	1	0	30	34	0	0	7	0	0	2	0	0	0
5	107	167	61	3	136	261	131	121	107	176			102	129	139	138	136	161	124	84	83	106	75	70	40	83	17	42	3	0	45	87	42	23	21	11
6	108	150	43	45	161	297	167	177	153	146			244	196	239	236	261	297	177	121	115	53	44	46	90	16	2	0	0	1	0	0	0	2	133	157
7	121	162	7	1	124	177	151	116	44	124			175	161	157	204	131	167	151	125	111	124	79	129	64	13	77	0	12	57	112	37	50	30	17	1
8	88	144	25	1	84	121	125	157	62	124			160	246	216	131	121	177	116	157	153	139	103	77	85	112	92	25	91	62	41	12	62	53	17	0
9	75	90	28	9	83	115	111	153	53	199			130	141	133	174	107	153	44	62	53	65	88	56	32	0	1	0	19	5	7	0	0	0	0	0
10	16	15	66	9	106	53	124	139	65	63			186	210	195	187	176	146	124	124	199	63	147	131	127	115	77	40	26	21	7	6	95	117	79	88
11	2	68	48	1	75	44	79	103	88	147			416	493	551	380	503	464	469	464	459	321	467	450	371	406	334	124	228	225	155	286	344	353	73	128
12	10	166	2	1	70	46	129	77	56	131			284	303	401	193	326	310	263	330	257	293	323	341	350	359	171	97	210	321	395	311	226	112	253	211
13	1	37	0	0	40	90	64	85	32	127			278	406	368	134	312	259	271	277	235	149	166	99	139	63	54	145	106	186	225	210	93	160	172	100
14	0	10	0	30	83	16	13	112	0	115			143	144	85	72	134	144	131	62	172	176	71	60	78	104	34	94	33	4	7	8	0	1	2	3
15	24	114	0	34	17	2	77	92	1	77			95	109	121	150	187	220	141	107	104	78	224	182	156	150	164	380	445	526	487	302	485	427	476	453
16	8	157	0	0	42	0	0	25	0	40			125	126	137	235	244	270	237	308	426	370	284	342	225	385	320	412	324	201	345	240	340	374	238	200
17	0	6	0	0	3	0	12	91	19	26			136	251	330	268	265	284	317	152	255	108	127	127	95	148	45	110	27	84	9	40	58	1	22	157
18	0	26	0	7	0	1	57	62	5	21			395	505	502	504	499	496	553	487	418	383	264	347	497	344	303	442	328	366	466	319	395	351	401	337
19	0	1	0	0	45	0	112	41	7	7			250	191	199	248	212	345	225	231	271	302	178	234	237	144	186	109	92	172	112	140	112	77	35	11
20	0	0	0	0	87	0	37	12	0	6			269	323	421	549	515	575	486	398	536	386	190	549	521	552	242	440	497	501	547	357	472	543	415	420
21	0	0	47	2	42	0	50	62	0	95
22	0	0	88	0	23	2	30	53	0	117
23	0	0	37	0	21	133	17	17	0	79
24	0	10	36	0	11	157	1	0	0	88
	1122	1980	757	231	1761	2430	2184	2448	1270	2686
HMZ	14(3)	41(3)	42(3)	30(3)	31(3)	38(3)	40(3)	13(3)	26(3)	28(3)
1	416	284	278	143	95	125	136	395	250	269
2	493	303	406	144	109	126	251	505	191	323
3	551	401	368	85	121	137	330	502	199	421
4	380	193	134	72	150	235	268	504	248	549
5	503	326	312	134	187	244	265	499	212	515
6	464	310	259	144	220	270	284	496	345	575
7	469	263	271	131	141	237	317	553	225	486
8	464	330	277	62	107	308	152	487	231	398
9	459	257	235	172	104	426	255	418	271	536
10	321	293	149	176	78	370	108	383	302	386
11	467	323	166	71	224	284	127	264	178	190
12	450	341	99	60	182	342	127	347	234	549
13	371	350	139	78	156	225	95	497	237	521
14	406	359	63	104	150	385	148	344	144	552
15	334	171	54	34	164	320	45	303	186	242
16	124	97	145	94	380	412	110	442	109	440
17	228	210	106	33	445	324	27	328	92	497
18	225	321	186	4	526	201	84	366	172	501
19	155	395	225	7	487	345	9	466	112	547
20	286	311	210	8	302	240	40	319	140	357
21	344	226	93	0	485	340	58	395	112	472
22	353	112	160	1	427	374	1	351	77	543
23	73	253	172	2	476	238	22	401	35	415
24	128	211	100	3	453	200	157	337	11	420
	8464	6640	4607	1762	6169	6708	3416	9902	4313	10704
