# Supplementary material for: Voltage-independent GluN2A-type NMDA receptor Ca2+ signaling promotes audiogenic seizures, attentional and cognitive deficits in mice
Source: Commun Biol. 2021 Jan 8;4:59. doi: 10.1038/s42003-020-01538-4 (PMC7794508; doi:10.1038/s42003-020-01538-4)
Supplement: Supplementary file 14 — Supplementary Data 11 [file 42003_2020_1538_MOESM14_ESM.xlsx]

## Sheet: 7b Distance travelled
		Distance travellled in Cm								Distance travellled in Cm												Distance travellled in Cm
	wt	wt	wt		Mean	SEM		Grin2a+/S	Grin2a+/S	Grin2a+/S	Grin2a+/S	Grin2a+/S	Grin2a+/S	Grin2a+/S	Grin2a+/S		Mean	SEM		Grin2aS/S	Grin2aS/S	Grin2aS/S	Grin2aS/S	Grin2aS/S	Grin2aS/S	Grin2aS/S	Grin2aS/S		Mean	SEM
Empty arena	4193.96	4598.93	4284.04		4358.98	122.762		3600.54	4417.81	2852.62	3697.27	3349.48	5263.64	3882.86	2675.13		3717.42	295.575		5896.24	4668.64	4505.53	6524.42	6164.4	5610.4	4520.31	4598.93		5311.11	293.576
1st exploration	2840.71	3584.9	3034.74		3153.45	222.878		2331.34	2616.91	2460.74	2174.9	3366.97	4499.92	3134.52	2298.14		2860.43	277.255		5617.44	4854.77	7045.89	7097.53	7184.07	5258.22	7210.23	5439.15		6213.41	356.658
2nd exploration	2892.93	2449.4	2346.02		2562.78	167.749		1863.85	2237.93	2284.2	2152.32	2793.54	3392.89	1921.65	2172.63		2352.38	178.863		9014.3	4238.16	6877.04	5986.59	7560.76	9303.11	11167.2	3284.33		7178.94	937.912
3rd exploration	1998.79	2487.8	1726.87		2071.15	222.621		1987.79	1812.41	1870.94	1940.4	2177.35	2936.21	1528.34	1872.25		2015.71	146.403		8317.36	3782.42	6988.15	8047.37	7636.56	7575.46	3920.52	10085.1		7044.12	766.571

## Sheet: 7c Car test
	CAR test Figure 7 C
		Left
		min	Grin2a+/+ N = 11	Grin2aS/S = N = 17	Grin2a+/S = N = 13
		51	1
		25	1
		37	1
		60	0
		60	0
		60	0
		50	1
		60	0
		60	0
		60	0
		43	1
		17		1
		37		1
		38		1
		17		1
		21		1				Time to the first fall from the platform (Figure 7 c left)
		0		1
		18		1
		60		0
		1		1
		27		1
		12		1
		26		1
		1		1
		1		1
		4		1
		5		1
		12		1
		25			1
		25			1
		14			1
		6			1
		20			1
		12			1
		60			0
		45			1
		21			1
		12			1
		18			1
		54			1
		14			1
			Grin2a+/+ N=11	Grin2aS/S 1N=17	Grin2a+/S N=13
			1	1	7
			0	1	1
			2	1	5
			2	7	2			Total falls per mouse (Figure 7 c right)
			0	9	5
			0	8	1
			1	11	0
			0	0	2
			0	7	3
			0	6	3
			1	6	3
				8	2
				6	5
				3
				3
				3
				6

## Sheet: 7d sicial interactions
	Social Interactions
% mouse interac				total interaction				homo N=15			het n=13			wt n=12
homo N=15	het n=13	wt n=12		homo N=15	het n=13	wt n=12		mouse	object		mouse	object		mouse	object
70	80.95	74.47		30	21	47		21	9		17	4		35	12
77.78	88.71	78.95		27	62	19		21	6		55	7		15	4
82.76	71.05	72.73		58	38	22		48	10		27	11		16	6
76.47	77.27	84.85		34	22	33		26	8		17	5		28	5
78.13	87.1	71.83		32	31	71		25	7		27	4		51	20
80	80.56	76.364		20	36	55		16	4		29	7		42	13
81.25	49.21	72.727		48	63	66		39	9		31	32		48	18
75	82.456	92.784		20	114	97		15	5		94	20		90	7
77.037	73.913	87.407		135	92	135		104	31		68	24		118	17
61.417	87.402	82.353		127	127	85		78	49		111	16		70	15
66.917	78.481	84.286		133	79	70		89	44		62	17		59	11
55.714	83.544	79.104		70	79	67		78	62		66	13		53	14
64.835	87.619			91	105			59	32		92	13
60.938				128				78	50
64.063				128				82	46
time (sec) homo				time hetero				time wild-type
mouse	center	object		mouse	center	object		mouse	center	object
160	120	320		170	141	289		352	78	170
256	101	243		412	82	106		384	50	166		Grin2aS/S = homo
387	76	137		362	35	203		176	50	374
288	77	235		370	70	160		391	41	168
332	95	173		354	116	130		370	62	168
190	146	264		467	32	101		235.6	138.6	127		Grin2a+/S = hHET	het
465	45	90		326	38	236		147.6	118	106
283	126	191		303.4	88.2	73.8		229.8	78.6	65.8
277.8	137.6	93.4		177.4	184.2	180		354.4	103.8	84.4
191.2	182.6	142		336.4	86.2	39		287.8	89.4	91		Grin2a+/+ = hom
145.4	194.8	153.6		214	160	112.2		223.6	161.4	85.2
135.4	245.8	135.8		258.6	95.4	149		313.6	86.2	98.4

## Sheet: 7e Novelty
Object data		new corrected test for supplemental statistics
no of interactions and discrimination ratio of interactions
n=44
Discriminations ratio for interactions						total interactions - sample
								total interactions - choice or test
Grin2a+/+	n=12
0.625						40		24
0.65						51		20
0.647059						77		34
0.692308						73		26
0.69697						50		33
0.740741						68		27
0.742857						71		35
0.5						58		36
0.633333						80		30
0.483871						111		62
0.7						41		40
0.444444						60		36
0.629715						65		33.5833
Grin2a+/S	n=16
0.578947						82		38
0.6						28		5
0.543478						60		46
0.485714						90		35
0.66						81		50
0.571429						53		21
0.666667						93		48
1						60		2
0.344828						76		29
1						16		1
0.655172						91		29
0.6875						66		32
0.702128						99		47
0.5						111		38
0.514286						67		35
0.545455						51		44
0.628475						70.25		31.25
Grin2aS/S	n=16
0.696429						105		56
0.47541						135		61
0.560748						124		107
0.395062						134		81
0.640449						169		89
0.447368						61		38
0.590909						90		44
0.413043						131		46
0.608108						137		74
0.506329						145		79
0.561644						93		73
0.629213						65		89
0.525424						127		59
0.452381						117		42
0.553571						143		112
0.423729						142		59
0.529989						119.875		69.3125

## Sheet: 7f spatial novelty
Y-maze spatial novelty preference
TEST TRIAL DATA (not exposure trial data for either measure!!) - see new write up of the Supplemental results for Y-maze Figure
N=44
Grin2a+/+= 12
Grin2a+/S- n=16
Grin2aS/S- n=16
NB - change n numbers on Figure
also new stats and writing for the supplemental results
Discrim Ratio				Arm entries in the "test" trial
Grin2a+/+
0.685098				9.33333
0.728056				11
0.57379				18.3333
0.513				25.3333
0.688669				5.66667
0.666172				12.6667
0.527619				13
0.778369				7.66667
0.653807				7.66667
0.508829				12.3333
0.447929				14
0.638902				11.6667
0.61752				12.3889
Grin2a+/S
0.470388				5.66667
0.609802				11.3333
0.243142				5.66667
0.610768				13.6667
0.692084				10
0.577333				6.66667
0.783289				13
0.731572				6.66667
0.790879				8.33333
0.670349				13.3333
0.592533				10.6667
0.643994				7.33333
0.718272				5.33333
0.55598				11.6667
0.414758				6.33333
0.714514				10.3333
0.613729				9.125
Grin2aS/S
0.582757				16
0.567183				32.6667
0.604719				27
0.379057				41
0.542118				22.6667
0.534251				13.6667
0.507423				16.3333
0.371113				45
0.56794				17.6667
0.633023				11.6667
0.370402				17
0.518718				20.6667
0.43815				14.3333
0.687314				12
0.494501				20
0.656156				40.3333
0.528426				23
