# Supplementary material for: Voltage-independent GluN2A-type NMDA receptor Ca2+ signaling promotes audiogenic seizures, attentional and cognitive deficits in mice
Source: Commun Biol. 2021 Jan 8;4:59. doi: 10.1038/s42003-020-01538-4 (PMC7794508; doi:10.1038/s42003-020-01538-4)
Supplement: Supplementary file 15 — Supplementary Data 12 [file 42003_2020_1538_MOESM15_ESM.xlsx]

## Sheet: 8a_Simple Odor Learning
Simple Odor Learning: Amyl Acetate vs. Ethyl Butarate
Knosys Olactometers, three setups in parallel
	Genotype
Correct Choice [%]	het	hom			hom	het	Wt	hom	hom	het					het	hom	hom	het	Wt	Wt	Wt
	Mouse - Blind Code
Block [20 trails / S+, S- 10 trials each, up to Pseudorandom 3]	A	B			E	F	G	H	I	J					O	P	Q	R	B2	C2	C5
1	70	90			60	65	70	75	65	90					70	90	75	65	55	65	75
2	55	65			55	60	70	65	55	70					60	80	70	65	50	70	50
3	70	60			40	45	55	65	65	55					75	80	70	85	45	50	70
4	55	65			55	65	45	45	60	75					65	70	75	70	70	50	60
5	70	85			45	70	60	75	75	60					55	65	65	60	65	70	60
6	65	80			55	65	70	80	70	80					80	80	90	80	75	85	75
7	50	90			60	65	70	70	55	75					65	90	80	100	50	75	80
8	55	90			75	70	55	70	90	70					65	80	85	95	40	70	85
9	55	80			70	70	55	70	65	55					80	85	90	90	45	75	85
10	50	80			60	80	60	80	45	55					85	100	90	100	60	70	60
11	60	85			100	55	80	85	60	70					65	60	55	90	55	95	40
12	65	80			100	80	60	80	70	65					65	95	80	95	60	95	60
13	80	75			95	75	40	70	85	65					75	100	85	70	75	65	55
14	60	80			95	65	70	70	95	50					90	95	100	75	45	90	55
15	50	85			90	75	65	90	80	55					75	95	50	90	40	80	70
16	70	95			95	70	60	95	85	55					85	100	95	75	65	90	60
17	80	90			95	65	50	90	75	40					75	95	85	95	70	70	75
18	75	100			100	85	80	60	55	65					85	100	95	80	65	85	80
19	55	100			95	90	70	45	55	65					90	95	80	95	65	75	75
20	80	85			90	90	75	45	35	85					80	95	85	100	70	100	100
21	60	90			95	85	70	40	85	70					80	95	95	65	70	85	90
22	60	100			100	75	50	65	100	65					95	95	75	90	65	95	80
23	65	100			85	85	75	65	55	65					100	95	85	90	60	85	95
24	65	95			100	75	75	50	75	75					100	100	100	90	75	90	85
25	75	100			95	85	80	90	85	70					80	95	100	70	65	95	100
Block [100 trails / S+, S- 50 trials each, up to Pseudorandom 3]
1	64	73			51	61	60	65	64	70					65	77	71	69	57	61	63
2	55	84			64	70	62	74	65	67					75	87	87	93	54	75	77
3	63	81			96	70	63	79	78	61					74	89	74	84	55	85	56
4	72	94			95	80	67	67	61	62					83	97	88	89	67	84	78
5	65	97			95	81	70	62	80	69					91	96	91	81	67	90	90
	PERFORMANCE PER GENOTYPE
Block [100 trails]	Ctrl			Het (Grin2a+/S)			Hom (Grin2aS/S)
	mean	sd	sen	mean	sd	sem	mean	sd	sem
1	60.25	2.5	1.25	65.8	3.70135	1.65529	66.8333	9.17424	3.74537
2	67	10.924	5.46199	72	13.8564	6.19677	76.8333	10.6849	4.36208
3	64.75	13.9613	6.98063	70.4	9.2358	4.13038	82.8333	8.13429	3.32081
4	74	8.44591	4.22295	77.2	10.4738	4.68402	83.6667	15.6418	6.38575
5	79.25	12.4733	6.23665	77.4	10.4307	4.66476	86.8333	13.6736	5.58221
										500 trials

## Sheet: 8b Tmaze Associations
			T-maze floor plate associations
			Block					post-choice baiting
	Genotype	Animal	1	2	3	4	5	6
	Grin2a+/+	448	3	7	9	9	10	10		CON +/+ (n=9)
	Grin2a+/+	468	6	7	9	9	10	10
	Grin2a+/+	422	8	9	8	10	10	9
	Grin2a+/+	465	7	7	8	10	10	9
	Grin2a+/+	447	8	6	7	9	6	8
	Grin2a+/+	457	4	5	9	9	9	10
	Grin2a+/+	472	5	5	8	9	9	10
	Grin2a+/+	426	6	4	8	8	10	9
	Grin2a+/+	445	4	8	8	9	9	9
		mean	5.66667	6.44444	8.22222	9.11111	9.22222	9.33333
		s.e.m.	0.600925	0.529966	0.222222	0.200308	0.433903	0.235702
	Grin2a+/S	464	4	9	10	10	10	10		HET +/- (n=9)
	Grin2a+/S	470	8	9	10	10	10	10
	Grin2a+/S	477	4	5	7	9	8	8
	Grin2a+/S	424	8	10	10	10	10	10
	Grin2a+/S	450	9	10	10	9	10	9
	Grin2a+/S	469	6	9	9	9	8	10
	Grin2a+/S	455	9	10	7	10	10	8
	Grin2a+/S	466	7	9	9	9	10	10
	Grin2a+/S	446	10	7	10	10	9	10
		mean	7.22222	8.66667	9.11111	9.55556	9.44444	9.44444
		s.e.m.	0.722222	0.552771	0.423099	0.175682	0.293972	0.293972
	Grin2aS/S	463	8	7	8	10	10	9		HOM -/- (n=10)
	Grin2aS/S	456	9	8	8	9	10	9
	Grin2aS/S	471	7	8	10	8	10	10
	Grin2aS/S	423	9	7	6	10	10	8
	Grin2aS/S	440	8	9	10	10	10	10
	Grin2aS/S	449	6	9	8	8	9	10
	Grin2aS/S	478	6	4	8	9	7	9
	Grin2aS/S	473	5	9	7	9	9	10
	Grin2aS/S	425	7	10	8	9	9	10
	Grin2aS/S	441	8	6	6	8	10	10
		mean	7.3	7.7	7.9	9	9.4	9.5
		s.e.m.	0.422953	0.558768	0.433333	0.258199	0.305505	0.223607

## Sheet: 8c_left MWM
			Morris Water maze Path length (m)
			Block1					Block2					Block3					Block4					Block5					Block6
	Animal no.		1	2	3	4		5	6	7	8		9	10	11	12		13	14	15	16		17	18	19	20		21	22	23	24			Day 1	Day 2	Day 3	Day 4	Day 5	Day 6
	12	Grin2a+/S	20.69	7.53	8.06	9.3		9.19	10.65	1.37	0.57		1.28	4.59	3.31	1.29		6.8	0.38	8.11	2.72		1.92	2.24	1.99	0.73		3.16	1.06	2.42	0.53			11.395	5.445	2.6175	4.5025	1.72	1.7925
	27	Grin2a+/S	18.45	9.37	7.29	3.47		1.26	3	5.82	6.95		4.68	1.76	17.72	15.54		2.13	9.66	2.4	1.53		2.34	1.39	1.63	0.97		2.08	0.55	2.08	3.48			9.645	4.2575	9.925	3.93	1.5825	2.0475
	29	Grin2a+/S	1.08	15.04	15.82	15.08		12.22	14.23	18.59	16.81		21.67	3.32	0.52	5.96		16.82	1.65	3.78	2.33		4.63	3.53	1.77	2.36		1.38	2.5	2.17	2.52			11.755	15.4625	7.8675	6.145	3.0725	2.1425
	39	Grin2a+/S	12.04	10.62	2.56	2.12		11.51	15.66	2.4	1.11		3.19	2.08	4.51	0.41		9.96	1.66	1.38	2.57		2.26	5.34	0.64	1.9		2.43	3.74	1.63	1.23			6.835	7.67	2.5475	3.8925	2.535	2.2575
	43	Grin2a+/S	20.33	14.33	4.74	11.15		13.02	5.17	4.06	13.39		0.73	4.17	14.66	4.64		1.61	0.34	6.32	4.81		1.04	2.56	0.69	0.48		0.81	2.21	2.29	0.52			12.6375	8.91	6.05	3.27	1.1925	1.4575
	44	Grin2a+/S	16.66	14.67	13.72	12.78		5.89	16.42	5.93	0.94		0.86	4.45	2.76	6.83		17.93	2.99	6.07	5.43		2.62	8.38	2.42	0.59		2.19	3.93	2.25	0.3			14.4575	7.295	3.725	8.105	3.5025	2.1675
	45	Grin2a+/S	21.23	10.37	18.02	6.65		3.53	1.42	2.32	2.12		0.66	1.89	2.26	4.91		0.94	1.6	1.82	1.29		1.1	1.86	0.82	0.41		1.85	1.04	1.57	2.15			14.0675	2.3475	2.43	1.4125	1.0475	1.6525
	47	Grin2a+/S	21.81	3.64	7.47	1.27		19.07	3.23	2.19	4.31		6.9	1.28	1.35	2.44		2.72	2.52	0.86	0.72		1.63	0.36	1.31	2.85		2.32	1.01	2.56	1.54			8.5475	7.2	2.9925	1.705	1.5375	1.8575
	49	Grin2a+/S	19.99	9.03	17.96	7.19		16.26	8.17	4.05	13.58		4.06	1.36	0.64	2.69		1.15	1.99	0.54	1.23		1.65	0.32	1.66	5.31		1.86	1.7	0.92	2.85			13.5425	10.515	2.1875	1.2275	2.235	1.8325
	59	Grin2a+/S	15.95	14.98	0.71	15.34		13.41	13.43	0.78	1.8		4.57	9.6	5.36	1		2.96	8.88	0.68	2.09		3.67	2.06	0.59	1.57		0.54	6.14	2.02	1.05			11.745	7.355	5.1325	3.6525	1.9725	2.4375
	Average		16.823	10.958	9.635	8.435																												11.4627	7.64575	4.5475	3.78425	2.03975	1.9645
	Std Deviation																																	2.46863	3.586	2.6544	2.14885	0.800006	0.298554
	SEM																																	0.78065	1.13399	0.839394	0.679527	0.252984	0.094411
		HOM s/s
	13	Grin2aS/S	10.67	19.22	12.67	11.03		17.4	6.03	16.31	14.57		5.44	3.88	18.96	16.55		20.11	2.96	16.98	9.5		15.43	5.91	0.91	0.65		2.2	9.76	8.75	3.86			13.3975	13.5775	11.2075	12.3875	5.725	6.1425
	26	Grin2aS/S	15.11	12.45	10.84	3.34		3.57	17.1	11.18	8.6		18.25	13.98	9.7	8.18		19.42	1.93	16.57	1.41		21.09	18.83	8.49	13.75		3.46	3.52	19.69	15.83			10.435	10.1125	12.5275	9.8325	15.54	10.625
	28	Grin2aS/S	4.38	17.39	14.41	13.6		18.39	2.47	14.23	12.57		13.38	1.1	1.95	16.81		19.56	14.32	2.67	16.13		17.53	7.71	4.77	10.86		18.92	10.12	8.31	5.04			12.445	11.915	8.31	13.17	10.2175	10.5975
	30	Grin2aS/S	15.54	16.71	6.56	13.42		11.13	17.72	14.28	3.01		7.45	0.66	19.15	17.16		9.55	15.67	10.08	16.06		7.41	8.75	3.32	2.99		4.62	9.53	16.43	10.78			13.0575	11.535	11.105	12.84	5.6175	10.34
	31	Grin2aS/S	19.64	13.47	14.23	13.6		14.72	15.9	13.28	10.73		15.43	15.43	13.77	12.8		17.05	1.74	15.9	15.23		15.35	13.81	13.8	12.35		9.93	14.1	14.59	8.4			15.235	13.6575	14.3575	12.48	13.8275	11.755
	38	Grin2aS/S	9.04	3.01	14.67	12.37		14.96	14.03	14.22	12.59		8.04	11.7	11.55	3.15		14.98	15.73	15.57	1.56		1.25	13.02	12.32	14.93		1.07	8.36	6.82	11.44			9.7725	13.95	8.61	11.96	10.38	6.9225
	41	Grin2aS/S	17.46	14.15	12.25	9.83		7.43	17.28	1.23	14.07		6.53	19.67	5.3	7.02		18.49	4.22	14.5	7.69		0.47	4.96	2.58	2.32		0.41	2.98	4.15	1.26			13.4225	10.0025	9.63	11.225	2.5825	2.2
	42	Grin2aS/S	14.54	16.03	11.57	10.45		19.35	13.9	2.98	5.27		18.79	0.83	1.85	16.16		10.48	20.1	2.26	1.1		19.72	2.17	16.82	14.99		19.99	0.41	18.25	16.28			13.1475	10.375	9.4075	8.485	13.425	13.7325
	Average		13.2975	14.0538	12.15	10.955																												12.6141	11.8906	10.6444	11.5475	9.66438	9.03937
	Std Deviation																																	1.75129	1.66302	2.07053	1.62448	4.61153	3.69718
	SEM																																	0.619176	0.587965	0.732042	0.57434	1.63042	1.30715
	61	Grin2a+/+	13.23	18.63	1.55	2.06		8.69	1.09	3.94	9.18		15.17	7.19	6.03	2.71		16.02	0.61	2.25	2.21		0.82	7.4	0.6	1.59		4.88	1.05	2.15	0.39			8.8675	5.725	7.775	5.2725	2.6025	2.1175
	62	Grin2a+/+	20.47	18.38	17.36	5.99		23.53	6.01	4.42	0.87		0.76	19.15	1.61	2.55		7.84	0.84	4.39	2		11.02	2.55	0.57	0.58		4.09	1.02	1.53	4.49			15.55	8.7075	6.0175	3.7675	3.68	2.7825
	63	Grin2a+/+	16.82	4.7	3.12	4.65		8.27	9.43	9.08	14.19		3.44	0.82	1.23	2.21		5.28	1.7	1.6	0.99		3.55	1.2	1.93	1.85		5.17	0.85	1.57	1.45			7.3225	10.2425	1.925	2.3925	2.1325	2.26
	64	Grin2a+/+	1.52	7.88	8.32	2.56		12.91	9.92	19.26	11.75		2.15	4.55	3.32	1.81		0.99	3.01	2.39	0.6		1.82	2.02	2.28	2.49		1.42	1.92	2.13	1.79			5.07	13.46	2.9575	1.7475	2.1525	1.815
	65	Grin2a+/+	10.71	16.71	12.28	0.47		19.65	16.37	16.19	14.45		19.54	0.81	11.95	14.73		5.57	2.92	0.8	2.64		4.75	2.74	11.96	3.72		3.16	1.88	2.23	3.51			10.0425	16.665	11.7575	2.9825	5.7925	2.695
	32	Grin2a+/+	2.13	20.43	7.85	1.64		13.37	2.1	1.17	7.08		4.21	2.32	1.37	13.39		3.49	7.05	0.85	1.69		0.33	8.61	7.02	2.32		0.34	2.17	0.94	1.65			8.0125	5.93	5.3225	3.27	4.57	1.275
	46	Grin2a+/+	18.14	14.98	7.59	16.02		14.83	17.58	8.75	16.9		7.48	3.15	2.32	0.9		8.44	0.55	2.32	1.79		2.11	3.14	1.45	0.56		1.64	2.18	3.06	1.42			14.1825	14.515	3.4625	3.275	1.815	2.075
	48	Grin2a+/+	9.8	8.61	7.26	4.45		0.74	7.92	2.7	2.45		9.56	0.62	2.16	1.94		0.9	8.08	6.85	8.07		3.07	4.11	1.77	1.37		1.38	0.51	1.5	1.4			7.53	3.4525	3.57	5.975	2.58	1.1975
	58	Grin2a+/+	6.11	18.08	19.53	18.2		3.98	6.11	3.82	2.74		10.85	0.68	1.21	3.9		1.96	4.3	10.46	5.26		4.62	0.33	6.87	2.3		4.82	0.99	2.74	1.56			15.48	4.1625	4.16	5.495	3.53	2.5275
	60	Grin2a+/+	9.97	15.36	5.47	1.53		14.11	7.41	0.35	8.96		7.09	2.71	6.12	2.55		4.82	2.4	3.89	8.51		14.28	13.53	12.24	13.37		4.65	3.44	2.63	3.01			8.0825	7.7075	4.6175	4.905	13.355	3.4325
	Average		10.89	14.376	9.033	5.757																												10.014	9.05675	5.1565	3.90825	4.221	2.21775
	Std Deviation																																	3.72395	4.55404	2.85087	1.42577	3.4405	0.686568
	SEM																																	1.17762	1.44011	0.901523	0.450869	1.08798	0.217112

## Sheet: 8c_right Transfer Test
			Transfer test (Removal of the platform)
		Transfer Test 1						Transfer test 2
Animal no.		AdjL	TRA	AdjR	Opp			AdjL	TRA	AdjR	Opp
12	Grin2a+/S	17.9	37.7	24.3	20.4			13.9	47.8	33.4	5.1
27	Grin2a+/S	0	78.8	21.4	0			18.5	69.7	10.7	1.3
29	Grin2a+/S	35.5	34.4	20	10.4			35.5	35	19.3	10.3
39	Grin2a+/S	38.7	50	0.5	10.9			11	42.6	41.7	4.6
43	Grin2a+/S	17.4	40.9	29.1	12.8			12	63.5	19	5.7
44	Grin2a+/S	17.7	32.7	49.7	0			27.4	48.2	17.8	6.7
45	Grin2a+/S	16.7	48.1	28.3	7.2			6.2	91.5	2.4	0
47	Grin2a+/S	25.3	70.3	4.6	0			16.8	71.7	7.4	4.4
49	Grin2a+/S	28.4	42.7	13.9	15.3			47.1	38.1	0	14.9
59	Grin2a+/S	33.6	34.9	13.3	18.5			30.1	49.1	15	6
Average		23.12	47.05	20.51	9.55			21.85	55.72	16.67	5.9
Std Deviation		11.5641	15.6921	13.9489	7.62397			12.8337	17.8467	13.0209	4.2374
SEM		3.65689	4.96226	4.41103	2.41091			4.05839	5.64364	4.11758	1.33998
13	Grin2aS/S	0	50	50.2	0			25.7	33.8	18.7	22
26	Grin2aS/S	15.8	30.7	25	28.8			0	3.7	51.2	45.3
28	Grin2aS/S	53.7	17.1	4	25.4			47.3	0	0	52.8
30	Grin2aS/S	17.5	18.8	28.7	35.3			2.8	22.9	21.2	53
31	Grin2aS/S	41	45.6	0	17.7			29	21.6	18.9	30.4
38	Grin2aS/S	55.7	1.9	0	42.6			0	24	76	0
41	Grin2aS/S	0	18.6	47.1	34.4			15	38.9	42.4	3.8
42	Grin2aS/S	51.6	26.1	2.2	20.3			41.5	9.5	10.7	38.5
Average		29.4125	26.1	19.65	25.5625			20.1625	19.3	29.8875	30.725
Std Deviation		23.7994	15.806	21.1086	13.1836			18.6764	13.87	24.8422	20.7074
SEM		8.41435	5.58825	7.463	4.66112			6.60311	4.90379	8.78303	7.32117
61	Grin2a+/+	5.1	67.1	27.9	0			9.4	55.6	30	5.1
62	Grin2a+/+	13.6	37.9	48.8	0			2	62	32.8	3.5
63	Grin2a+/+	14.3	72.8	9.7	3.4			9	59.8	29.5	1.9
64	Grin2a+/+	28.6	34.7	24	13			27	53.8	14	5.4
65	Grin2a+/+	24	59	8.9	8.4			24.2	52.3	17.4	6.3
32	Grin2a+/+	19.7	43.1	23.7	13.7			32.9	52.8	14.2	0
46	Grin2a+/+	0	25.8	74.3	0			18.8	76.5	4.8	0
48	Grin2a+/+	17.6	60.7	20.6	1.3			32.9	46.3	13.2	7.8
58	Grin2a+/+	52.6	12.6	11	24.1			21.3	39.8	17.9	21.3
60	Grin2a+/+	12.6	35.4	33.8	18.4			19.2	41	36.3	3.6
Average		18.81	44.91	28.27	8.23			19.67	53.99	21.01	5.49
Std Deviation		14.5091	19.363	20.2408	8.70849			10.3253	10.7536	10.3691	6.11745
SEM		4.58818	6.12312	6.40069	2.75387			3.26514	3.40057	3.27901	1.93451

## Sheet: 8d Rewarded alternations
				Rewarded Alternations in the T-maze (with a sample ant a test run)
		Correct coices
		Block 1	Block 2	Block3
		10 Trials per block				Mean of 30 trials
	Grin2a+/+																Block	1	2	3	4	5	6	7	8	9	10	11	12	13	14
	32	8	9	9		8.66667											Mouse No
	46	7	9	9		8.33333											1	2.5	1.75	2.75	2.25	2	2.25	0.75	2.25	1.75	1.5	2	0	0	0
	48	8	9	10		9											2	2.75	1.75	2.5	1.25	0.25	0.25	0.75	0.5	0.5	1	1	0	0	0
	58	8	9	9		8.66667											3	2.75	2.5	2.25	1.25	1.25	2.25	1.25	0.25	1.75	0.75	0.25	0.5	0	0
	60	6	9	10		8.33333											4	2.75	2.75	0.75	2	1.75	0.25	0.25	0.5	1.25	1	1	0.5	0	0
	61	9	10	9		9.33333											5	2.25	3	2.5	2.75	2	1.75	1	2	2.25	1.75	1.25	1	0.5	0
	62	7	10	9		8.66667											6	3	1	2.5	1.5	3	1.75	2	1.25	2.5	2	2.25	1.75	1.5	1
	63	7	9	9		8.33333											7	2.5	2	2.5	2	0.75	0.5	0.5	1.5	0.75	0.5	1.25	0	0	0
	64	8	9	10		9											8	2.25	1.75	2.5	2.5	1	0.5	1	0.25	2.25	2	1.75	0.25	0.25	0
	65	7	10	10		9											9	2.75	2	2.5	1.5	2.5	2.25	1.25	1.5	1.5	1	0	0	0	0
		7.5	9.3	9.4		8.73333		n=10									10	2	1.75	1.5	1.25	0.5	0.5	0.25	0.5	0.5	0.75	0	0.25	0	0
	SEM	0.268742	0.152753	0.163299		0.108866											11	1.5	1.25	2	1.75	0.25	1	0.25	1.25	0	1.75	0.25	0	0	0
																	13	2.75	2.25	2.75	1.5	1.25	1.25	1.5	0.75	0.5	0.5	0.25	0.75	0	0
																	14	1.25	2.25	1.25	1.5	0.75	0.75	0.25	0.75	1.5	1	0	0	0.25	0
	Grin2a+/S																15	1.75	2.25	1.75	2	2.75	2.25	2	1.75	1.5	2.75	1.5	0.75	0.25	0
	12	6	7	10		7.66667											16	2.25	1.5	2.5	2.25	2	0.75	0	1.75	1.25	0.75	0.5	0.5	0.25	0
	27	7	8	9		8											17	2.75	2.25	1.75	1.75	1.5	2	2	2	1.75	2	2.5	1	1.75	1.25
	29	9	9	10		9.33333											18	2.5	2.5	2.5	2.75	2.75	1.5	2	2	1	2.5	2.5	1.5	3	1.5
	39	8	10	8		8.66667											19	1.75	2.5	2.5	2.25	2	2.25	1.25	1.75	2.5	2.5	2.75	1	0.5	0
	43	5	9	9		7.66667											20	1.75	2.25	2.25	2.75	1.25	1.75	1.75	1.5	2	1.5	0.25	0.75	0	0
	44	7	8	9		8											21	3	2	1.25	1.75	1.75	2	0.5	0.25	1.25	1.75	1.75	1	0	0
	45	8	9	10		9											22	2.25	2.75	2.25	1.75	2.5	1	1.5	1.25	1.5	1	1.75	0.5	0	0
	47	8	9	9		8.66667											23	1.75	2.5	2.5	2.5	1.25	1	0.25	0	1	0.5	0	0.25	0	0
	49	8	10	10		9.33333		n=9									25	2.5	2	2.5	1	1	0.75	0.5	0.25	1.75	1.5	1.5	0.5	0.25	0
	59																26	2.5	2.25	1.75	2.75	1.25	1.25	1.5	1.75	1	1.5	1.5	0.5	0.5	0.25
		7.33333	8.77778	9.33333		8.48148											28	2.25	2.5	2	2	1.5	1.25	0.25	0	1	0.25	0	0	0	0
						0.222992											29	2.25	2.25	2.25	1.75	0.75	0	1.25	0.25	1.75	0.5	0.75	0	0	0
																	30	2	2.25	2.75	2.75	2.5	1.25	0.25	1.25	2	2.25	1.5	0.75	0	0
	Grin2aS/S
	13	5	4	6		5
	26	5	5	5		5
	28	6	4	6		5.33333
	30	6	5	7		6
	31	6	5	7		6
	38	6	5	5		5.33333
	41	6	5	7		6
	42	6	6	4		5.33333
	15	6	4	5		5		n=9
		5.77778	4.77778	5.77778		5.44444
		0.146986	0.222222	0.364302		0.146986
		1	2	3
	WT	7.5	9.3	9.4
	HTZ	7.33333	8.77778	9.33333
	HMZ	5.78	4.78	5.78
						One way ANOVA: F(2,25) = 125.77; P < 0.0001
						(pairwise Tukeys; S/S vs both other groups at p < 0.01)

## Sheet: e,f con- &dis-contiguous Tmaze
		Figure panel 8f DISCONTIGUOUS TASK
				Start arm only																	post-baiting
		Session	1	2	3	4	5	6	7	8	9	10	11	12	13	14	15	16	17	18	19
	13	Grin2aS/S	60	60	70	80	60	70	70	40	60	80	70	90	80	80	60	50	60	90	60
	26	Grin2aS/S	70	70	70	70	20	60	70	50	80	80	50	50	40	80	70	50	30	30	60
	28	Grin2aS/S	60	50	50	40	20	50	50	40	40	40	40	30	50	50	50	50	50	40	80
	38	Grin2aS/S	60	70	50	50	40	30	30	50	50	40	50	60	40	70	60	60	60	60	60
	B1	Grin2aS/S	40	30	50	60	60	50	50	50	50	40	40	40	30	50	50	50	50	50	60
	B2	Grin2aS/S	40	40	60	30	50	50	20	40	50	50	40	50	50	50	50	50	60	60	60
	B3	Grin2aS/S	50	40	40	80	60	40	60	80	50	70	40	50	60	50	50	60	60	70	50
	A1	Grin2aS/S	20	40	50	60	20	50	50	60	100	90	90	70	80	100	90	80	80	100	100
	average		50	50	55	58.75	41.25	50	50	51.25	60	61.25	52.5	55	53.75	66.25	60	56.25	56.25	62.5	66.25
	std dev		16.0357	15.1186	10.6904	18.0772	18.8509	11.9523	17.7281	13.562	20	21.0017	18.3225	18.5164	18.4681	19.2261	14.1421	10.6066	14.0789	23.7547	15.9799
	SEM		5.66947	5.34522	3.77964	6.39126	6.66481	4.22577	6.26783	4.7949	7.07107	7.42522	6.47798	6.54654	6.52947	6.79745	5	3.75	4.97763	8.39855	5.64975
	32	Grin2a+/+	40	60	90	100	100	100	100	90	100	80	100	100	100	90	50	70	80	100	80
	46	Grin2a+/+	30	60	50	50	50	60	50	90	100	90	100	80	90	60	50	60	70	70	100
	48	Grin2a+/+	30	10	30	80	40	90	60	50	50	70	60	80	50	90	90	90	90	70	90
	58	Grin2a+/+	40	70	70	40	60	70	70	70	80	90	80	100	90	100	100	100	100	100	100
	60	Grin2a+/+	30	20	40	40	60	70	100	90	100	100	90	80	90	100	90	100	90	90	80
	20	Grin2a+/+	50	60	30	50	50	50	60	60	60	80	60	100	90	80	70	80	100	80	90
	21	Grin2a+/+	60	30	50	70	60	60	100	100	100	100	100	100	100	100	100	100	100	100	100
	22	Grin2a+/+	40	40	50	50	70	40	70	50	50	80	100	80	80	90	80	90	70	80	100
	A3	Grin2a+/+	50	60	70	100	90	70	80	90	100	90	100	100	100	100	100	100	100	100	100
	average		41.1111	45.5556	53.3333	64.4444	64.4444	67.7778	76.6667	76.6667	82.2222	86.6667	87.7778	91.1111	87.7778	90	81.1111	87.7778	88.8889	87.7778	93.3333
	std dev		10.5409	21.2786	20	24.037	19.4365	18.5592	19.3649	19.3649	22.7913	10	17.1594	10.5409	15.6347	13.2288	20.2759	14.8137	12.693	13.0171	8.66025
	SEM		3.51364	7.09286	6.66667	8.01234	6.47884	6.1864	6.45497	6.45497	7.59711	3.33333	5.71979	3.51364	5.21157	4.40959	6.75863	4.93789	4.23099	4.33903	2.88675
		Figure panel 8e		CONTIGUOUS TASK
				Full maze insert
		Session	1	2	3	4	5	6	7	8	9	10	11	12	13	14	15	16	17	18	19
	30	Grin2aS/S	70	60	40	80	80	70	40	60	80	50	40	70	100	80	80	70	100	90	100
	31	Grin2aS/S	80	10	20	60	40	60	70	80	70	80	80	60	80	70	60	100	80	60	80
	41	Grin2aS/S	40	60	50	50	50	50	50	50	50	50	60	60	50	80	90	100	90	90	100
	42	Grin2aS/S	30	50	50	60	50	90	50	80	80	70	80	90	80	70	90	90	80	100	80
	B4	Grin2aS/S	50	50	70	60	50	70	80	60	70	80	80	60	90	100	100	100	100	100	90
	B5	Grin2aS/S	50	30	50	70	80	70	50	60	70	70	100	100	100	100	100	100	100	100	100
	B6	Grin2aS/S	40	40	30	30	70	60	90	50	90	90	100	80	90	100	100	100	100	100	90
	A8	Grin2aS/S	40	60	50	40	40	40	50	60	70	70	70	60	90	80	100	70	50	70	70
	average		50	45	45	56.25	57.5	63.75	60	62.5	72.5	70	76.25	72.5	85	85	90	91.25	87.5	88.75	88.75
	std dev		16.9031	17.7281	15.1186	15.9799	16.6905	15.0594	17.7281	11.6496	11.6496	14.1421	19.9553	15.8114	16.0357	13.0931	14.1421	13.562	17.5255	15.5265	11.2599
	SEM		5.97614	6.26783	5.34522	5.64975	5.90097	5.3243	6.26783	4.11877	4.11877	5	7.05527	5.59017	5.66947	4.6291	5	4.7949	6.1962	5.48944	3.98098
	61	Grin2a+/+	20	20	10	50	60	60	60	90	100	100	90	90	100	80	80	80	90	70	90
	62	Grin2a+/+	60	60	90	80	80	90	100	100	100	100	100	80	100	100	100	90	100	100	100
	63	Grin2a+/+	60	60	60	40	80	80	60	90	80	70	90	90	100	100	90	100	90	100	100
	64	Grin2a+/+	50	40	60	30	80	30	70	40	80	40	70	80	60	80	90	90	90	80	70
	65	Grin2a+/+	20	50	50	60	70	70	70	90	100	100	100	100	90	100	90	100	100	100	100
	23	Grin2a+/+	20	30	30	40	30	70	60	60	90	90	90	80	100	100	90	90	100	100	100
	24	Grin2a+/+	70	40	40	60	80	100	100	100	100	80	80	70	90	80	90	100	100	100	100
	25	Grin2a+/+	50	50	60	40	80	50	80	50	80	90	100	90	90	90	100	100	80	100	80
	A9	Grin2a+/+	30	50	60	80	70	100	100	100	100	100	100	100	100	100	100	100	100	100	70
	average		42.2222	44.4444	51.1111	53.3333	70	72.2222	77.7778	80	92.2222	85.5556	91.1111	86.6667	92.2222	92.2222	92.2222	94.4444	94.4444	94.4444	90
	std dev		19.8606	13.3333	22.6078	18.0278	16.5831	23.3333	17.873	23.4521	9.71825	20.0693	10.5409	10	13.0171	9.71825	6.66667	7.26483	7.26483	11.3039	13.2288
	SEM		6.62021	4.44444	7.53592	6.00925	5.52771	7.77778	5.95767	7.81736	3.23942	6.68977	3.51364	3.33333	4.33903	3.23942	2.22222	2.42161	2.42161	3.76796	4.40959
