# Supplementary material for: Voltage-independent GluN2A-type NMDA receptor Ca2+ signaling promotes audiogenic seizures, attentional and cognitive deficits in mice
Source: Commun Biol. 2021 Jan 8;4:59. doi: 10.1038/s42003-020-01538-4 (PMC7794508; doi:10.1038/s42003-020-01538-4)
Supplement: Supplementary file 16 — Supplementary Data 13 [file 42003_2020_1538_MOESM16_ESM.xlsx]

## Sheet: Sheet1
		LTP values from Graphs in Fig. 2e and from LTP bar graphs in Supplemtary Fig. 3c

## Sheet: WT 1X
2.126
1.264
1.264
1.296
1.294
1.262
1.042
1.536
1.486
1.152
1.686
1.512
1.236
1.312
1.586
1.042
1.652
1.106
1.226
1.26
1.228

## Sheet: +- 1X
1.104
1.296
1.13
1.41
1.988
1.498
1.428
1.336
1.396
1.408
1.452
1.458
1.782
1.362
1.276
1.73
1.01
1.094

## Sheet: -- 1X
1.372
1.24
1.57
1.8
1.808
1.638
1.52
1.248
1.19
1.6
1.092
1.734
1.366
1.692
1.606
1.306
1.642
1.58
1.476
1.504
1.114
1.3
1.146
1.35

## Sheet: WT 1X CP
1.256
1.346
1.36
1.196
1.264
1.284
1.242
1.584
1.236
1.81
1.194
1.622
1.22
1.394
1.524
1.952
1.4
1.186
1.408
1.186
1.264
1.268

## Sheet: +- 1X CP
1.382
1.268
1.13
1.652
1.13
1.044
1.28
1.176
0.912
1.246
1.214
1.096
1.074
1.626
1.166
1.326
0.926
1.188
1.144

## Sheet: -- 1X CP
0.91
1.212
1.162
1.024
1.284
1.058
1.442
1.176
1.032
1.452
1.012
1.414
1.566
1.234
1.274
1.378
1.048
1.152
1.414
1.248
1.136
0.904
1.136
1.47

## Sheet: WT 4X
1.05516
1.14129
1.01097
1.91645
1.53968
1.87968
1.56677
1.45516
1.90484
1.75065
1.23387
1.6429
1.41774
1.13774
1.61484
1.35774
1.54161

## Sheet: +- 4X
1.06323
1.70129
2.38839
1.8629
1.30548
1.65903
1.79226
1.65903
2.21452
2.00645
1.34613
1.43548
2.02903
1.68129
2.24968
2.98742
1.9
2.12903
2.01032
1.97387
2.00484
1.56226
1.72355

## Sheet: -- 4X
1.87581
1.30418
2.25581
1.87928
1.57871
3.04677
1.21774
1.87935
1.88742
1.33
1.42613
1.38323
2.9929
1.52419
1.43
1.48968
1.84452
1.81355
1.86613
1.49774
2.0829

[truncated: 3 more sheets: WT 4X CP, +- 4X CP, -- 4X CP]
