# Supplementary material for: Voltage-independent GluN2A-type NMDA receptor Ca2+ signaling promotes audiogenic seizures, attentional and cognitive deficits in mice
Source: Commun Biol. 2021 Jan 8;4:59. doi: 10.1038/s42003-020-01538-4 (PMC7794508; doi:10.1038/s42003-020-01538-4)
Supplement: Supplementary file 17 — Supplementary Data 14 [file 42003_2020_1538_MOESM17_ESM.xlsx]

## Sheet: N2AM2S_Cohort1.002.txt
GENERAL INFO
Experiment Number	N2AM2S_Cohort1
Experimenter	Kaono AG Sprengel
LABORAS version	2.6.2 (S_1.3.1607)
TestCode
TREATMENT INFO
Number of Treatments	1
Time of Injection	: :
Route of Administr.
Vehicle
Treatment Definitions
1:	<empty>
WINDOW INFO
Window	Start Time	End Time	Duration
1	000:00:00	001:00:00	001:00:00
2	001:00:00	002:00:00	001:00:00
3	002:00:00	003:00:00	001:00:00
4	003:00:00	004:00:00	001:00:00
5	004:00:00	005:00:00	001:00:00
6	005:00:00	006:00:00	001:00:00
7	006:00:00	007:00:00	001:00:00
8	007:00:00	008:00:00	001:00:00
9	008:00:00	009:00:00	001:00:00
10	009:00:00	010:00:00	001:00:00
11	010:00:00	011:00:00	001:00:00
12	011:00:00	012:00:00	001:00:00
13	012:00:00	013:00:00	001:00:00
14	013:00:00	014:00:00	001:00:00
15	014:00:00	015:00:00	001:00:00
16	015:00:00	016:00:00	001:00:00
17	016:00:00	017:00:00	001:00:00
18	017:00:00	018:00:00	001:00:00
19	018:00:00	019:00:00	001:00:00
20	019:00:00	020:00:00	001:00:00
21	020:00:00	021:00:00	001:00:00
22	021:00:00	022:00:00	001:00:00
23	022:00:00	023:00:00	001:00:00
24	023:00:00	024:00:00	001:00:00
ANIMAL INFO
Species	Mouse
Strain	N2AM2S
Origin	AG Sprengel
Sex	f
Age ()	-1
Homecage Type	Macrolon 2
&Groupsize	2
CAGE INFO
Number of Cages	6
Cage Type	Type-2
Remarks
ENVIRONMENT INFO
Experimental Room
Temperature	0
Rel. Humidity	0
Light/Dark cycle	Lights on	: :	Lux
	Lights off	: :
EXPERIMENT REMARKS
SESSION INFO
Session	Number	Sequential	Start Date	Start Time	Duration
Number	of cages	Day	Test	Test	Test
1	6	1	2017-04-03	14:59:21	024:00:00
2	6	2	2017-04-04	16:54:50	024:00:00
3	6	5	2017-04-07	16:24:59	024:00:00
4	6	6	2017-04-08	17:54:41	024:00:00
SESSION REMARKS
Session Number	Remarks
1
2
3
4
PRE SESSION INFO
Session	Cage	Animal	Treatment	Body Weight	User defined
Number	No.	No.	Code (1,2..)	(g)
1	1	308	0	16.2	d/d 14 w
1	2	309	0	18.3	+/d 14 w
1	3	316	0	19	+/+ 14 w
1	4	319	0	19.4	+/+ 14 w
1	5	343	0	15.2	d/d 13 w
1	6	344	0	18.6	+/d 13 w
2	1	29538	0	21.2	C57BL6
2	2	29539	0	21.1	C57BL6
2	3	288	0	19.9	+/d
2	4	289	0	19.4	d/d
2	5	290	0	18.8	+/d
2	6	291	0	16.3	d/d
3	1	317	0	18.8	+/d
3	2	310	0	19.4	+/+
3	3	311	0	19.1	+/+
3	4	343	0	15	d/d
3	5	344	0	18.2	+/d
3	6	301	0	15.4	d/d
4	1	302	0	16.7	d/d
4	2	303	0	15.9	d/d
4	3	277	0	19	+/d
4	4	278	0	20.7	+/+
4	5	329	0	20.2	+/+
4	6	330	0	17.4	+/d
POST SESSION INFO
Session	Cage	Animal	Food	Water	Faeces	Urine	Weight Post	Weight Diff	User defined
Number	No.	No.	(g)	(ml)	(N)	(x)	(g)	(g)
1	1	308	0	0	0	0	16.2	0
1	2	309	0	0	0	0	18.3	0
1	3	316	0	0	0	0	19	0
1	4	319	0	0	0	0	19.4	0
1	5	343	0	0	0	0	15.2	0
1	6	344	0	0	0	0	18.6	0
2	1	29538	0	0	0	0	21.2	0
2	2	29539	0	0	0	0	21.1	0
2	3	288	0	0	0	0	19.9	0
2	4	289	0	0	0	0	19.4	0
2	5	290	0	0	0	0	18.8	0
2	6	291	0	0	0	0	16.3	0
3	1	317	0	0	0	0	18.8	0
3	2	310	0	0	0	0	19.4	0
3	3	311	0	0	0	0	19.1	0
3	4	343	0	0	0	0	15	0
3	5	344	0	0	0	0	18.2	0
3	6	301	0	0	0	0	15.4	0
4	1	302	0	0	0	0	16.7	0
4	2	303	0	0	0	0	15.9	0
4	3	277	0	0	0	0	19	0
4	4	278	0	0	0	0	20.7	0
4	5	329	0	0	0	0	20.2	0
4	6	330	0	0	0	0	17.4	0
Urine scored as: 1 = dry, 2 = moist, 3 = wet, 4 = soaking
DATA LABEL INFO
Label	Description
UNDEF_D	Undefined duration
CLIMB_D	Climbing duration
LOCOM_D	Locomotion duration
IMMOB_D	Immobility duration
REAR_D	Rearing duration
GROOM_D	Grooming duration
DRINK_D	Drinking duration
EAT_D	Eating duration
TOTAL_D	Total duration
UNDEF_F	Undefined frequency
CLIMB_F	Climbing frequency
LOCOM_F	Locomotion frequency
IMMOB_F	Immobility frequency
REAR_F	Rearing frequency
GROOM_F	Grooming frequency
DRINK_F	Drinking frequency
EAT_F	Eating frequency
TOTAL_F	Total frequency
SPD_MAX	Maximum speed
T_SPD_MX	Time of maximum speed
SPD_LAVG	Average of speeds
SPD_AVG	Average speed overall
DISTANCE	Distance traveled
TEST RESULT SUMMARY																													0.X corrected manually to X !!!
WINDOW	T-BEGIN	T-END	SESSION	CAGE	ANIMAL	CODE	UNDEF_D	CLIMB_D	LOCOM_D	IMMOB_D	REAR_D	GROOM_D	DRINK_D	EAT_D	TOTAL_D	UNDEF_F	CLIMB_F	LOCOM_F	IMMOB_F	REAR_F	GROOM_F	DRINK_F	EAT_F	TOTAL_F	SPD_MAX	T_SPD_MX	SPD_LAVG	SPD_AVG	DISTANCE
							[s]	[s]	[s]	[s]	[s]	[s]	[s]	[s]	[s]	[counts]	[counts]	[counts]	[counts]	[counts]	[counts]	[counts]	[counts]	[counts]	[mm/s]	[s]	[mm/s]	[mm/s]	[m]
1	000:00:00	001:00:00	1	1	308	0	1947.2	426	492.12	95.44	99.9	276.6	0	262.74	3600	888	21	780	46	54	61	0	88	1938	180	2482	66	4189570	15082
2	001:00:00	002:00:00	1	1	308	0	1324.48	112.71	100.64	1841.09	12.85	173.89	0	34.34	3600	296	2	145	126	11	25	0	15	620	156	5348	60	0.640292	2305
3	002:00:00	003:00:00	1	1	308	0	288.64	0	7.78	3194.83	7.57	101.18	0	0	3600	89	0	14	67	4	10	0	0	184	126	7250	66	0.060465	218
4	003:00:00	004:00:00	1	1	308	0	1020.84	0	68.27	2121.83	163.15	162.61	0	63.3	3600	289	0	165	81	67	9	0	17	628	195	11299	78	2096158	7546
5	004:00:00	005:00:00	1	1	308	0	1257.14	122.88	60.22	1296.01	252.59	555.58	0	55.58	3600	309	1	161	82	107	36	0	9	705	208	16544	81	2573722	9265
6	005:00:00	006:00:00	1	1	308	0	1584.3	227.96	171.71	914.64	248.13	263.71	5.14	184.41	3600	499	12	308	80	144	28	2	24	1097	221	18987	76	3833380	13800
7	006:00:00	007:00:00	1	1	308	0	1095.63	1104.7	254.63	698.84	122	225.3	0	98.9	3600	488	19	409	36	83	33	0	33	1101	179	22063	70	3092304	11132
8	007:00:00	008:00:00	1	1	308	0	841.3	424.68	119.88	1422.23	139.28	153.02	0	499.61	3600	300	3	216	74	63	53	0	111	820	236	28403	76	0.932753	3358
9	008:00:00	009:00:00	1	1	308	0	967.65	248.87	169.16	1624.35	71.41	275.87	0	242.69	3600	374	5	279	74	29	49	0	84	894	210	29777	69	1266481	4559
10	009:00:00	010:00:00	1	1	308	0	1188.22	589.93	148.39	901.58	136.59	306.06	0	329.23	3600	360	8	209	72	78	58	0	78	863	208	35930	77	2050184	7381
11	010:00:00	011:00:00	1	1	308	0	1001.18	1266.28	109.53	270.59	114.68	527.23	0	310.51	3600	313	21	204	70	73	47	0	81	809	196	36258	79	3157388	11367
12	011:00:00	012:00:00	1	1	308	0	945.72	1679.15	134.71	438.52	78.87	225.72	0	97.31	3600	337	18	212	88	54	15	0	36	760	182	42318	73	2110884	7599
13	012:00:00	013:00:00	1	1	308	0	1329.36	651.59	181.66	739.05	223.46	320.8	0	154.08	3600	427	7	294	92	97	29	0	49	995	239	44649	73	3733304	13440
14	013:00:00	014:00:00	1	1	308	0	722.28	0	60.94	2622.43	84.62	60.64	0	49.09	3600	179	0	103	70	23	8	0	18	401	188	49416	69	0.956183	3442
15	014:00:00	015:00:00	1	1	308	0	808.82	17.92	66.22	2249.12	174.41	178.73	0	104.78	3600	262	1	151	72	88	13	0	33	620	241	52922	72	1892288	6812
16	015:00:00	016:00:00	1	1	308	0	800.8	29.1	94.03	2344.92	46.17	53.14	0	231.84	3600	230	1	135	107	23	14	0	53	563	204	54462	70	1330632	4790
17	016:00:00	017:00:00	1	1	308	0	290.15	0	7.18	3237.84	1.17	63.66	0	0	3600	81	0	8	65	1	8	0	0	163	81	60090	56	0.027441	99
18	017:00:00	018:00:00	1	1	308	0	558.37	60.77	38.86	2757.96	42.34	57.91	0	83.79	3600	167	1	65	93	24	7	0	22	379	144	64383	68	0.779068	2805
19	018:00:00	019:00:00	1	1	308	0	124.48	0	8.27	3467.25	0	0	0	0	3600	65	0	9	56	0	0	0	0	130	83	64816	62	0.052019	187
20	019:00:00	020:00:00	1	1	308	0	354.69	0	9.52	3061.61	3.02	151.01	0	20.15	3600	94	0	13	67	1	12	0	2	189	119	70026	59	0.053385	192
21	020:00:00	021:00:00	1	1	308	0	93.05	0	0	3500.1	0	6.85	0	0	3600	67	0	0	66	0	2	0	0	135	0	0	0	0	0
22	021:00:00	022:00:00	1	1	308	0	909.29	0	21.7	2343.59	19.06	267.85	0	38.51	3600	156	0	31	95	8	33	0	3	326	179	78613	70	0.382494	1377
23	022:00:00	023:00:00	1	1	308	0	290.79	0	0	3214.96	0	94.25	0	0	3600	58	0	0	51	0	8	0	0	117	0	0	0	0	0
24	023:00:00	024:00:00	1	1	308	0	766.52	0	37.75	2554.67	18.79	219.93	0	2.34	3600	116	0	40	52	7	19	0	1	235	135	83882	65	0.361817	1303
1	000:00:00	001:00:00	1	2	309	0	1388.93	79.05	212.06	1291.23	7.7	477.73	0	143.3	3600	371	2	263	109	8	77	0	104	934	223	443	62	1441144	5188
2	001:00:00	002:00:00	1	2	309	0	738.6	0	42.5	2521.71	50.31	164.99	0	81.89	3600	194	0	82	103	19	17	0	34	449	171	6700	72	0.762055	2743
3	002:00:00	003:00:00	1	2	309	0	719.6	0	26.88	2173.3	59.44	361.07	0	259.71	3600	172	0	40	120	12	44	0	51	439	126	8960	72	0.881976	3175
4	003:00:00	004:00:00	1	2	309	0	589.99	0	52.52	2412.08	36.98	234.01	0	274.42	3600	178	0	77	97	11	48	0	72	483	148	12641	72	1140269	4105
5	004:00:00	005:00:00	1	2	309	0	658.73	0	49.89	1850.67	26.62	303.1	0	710.99	3600	177	0	57	137	19	92	0	147	629	148	15606	76	1994297	7179
6	005:00:00	006:00:00	1	2	309	0	1156.18	332.91	212.64	1468.63	12.93	229.53	0	187.18	3600	369	7	286	66	16	65	0	79	888	132	20922	66	1869450	6730
7	006:00:00	007:00:00	1	2	309	0	2352.73	192.47	468.57	110.58	71.42	247.33	0	156.9	3600	808	6	708	56	46	53	0	40	1717	187	24948	68	4344734	15641
8	007:00:00	008:00:00	1	2	309	0	2056.06	167.12	360.48	226.97	181.62	229.92	0	377.83	3600	678	6	575	81	72	76	0	124	1612	175	27257	70	4628354	16662
9	008:00:00	009:00:00	1	2	309	0	2054.12	169.57	383.12	337.94	160.34	139.36	0	355.55	3600	730	7	592	130	51	62	0	124	1696	181	30378	69	4678658	16843
10	009:00:00	010:00:00	1	2	309	0	2334.22	123.01	443.38	199.75	146.96	54.09	0	298.59	3600	777	5	710	84	78	8	0	62	1724	211	35908	68	5313971	19130
11	010:00:00	011:00:00	1	2	309	0	1879.7	22.48	299.54	479.31	155.8	141.05	0	622.12	3600	640	2	537	133	69	46	0	136	1563	205	39258	72	5157088	18566
12	011:00:00	012:00:00	1	2	309	0	1665.36	38.14	399.34	340.77	157.73	151.09	0	847.57	3600	671	1	634	110	102	37	0	168	1723	199	42866	73	6885744	24789
13	012:00:00	013:00:00	1	2	309	0	1718.72	24.01	277.56	302.03	183.5	356.49	5.6	732.09	3600	492	2	388	71	75	78	2	122	1230	230	44181	76	6098690	21955
14	013:00:00	014:00:00	1	2	309	0	1127.62	0	117.76	1395.78	24.01	630.14	12.71	291.98	3600	275	0	166	65	16	135	3	121	781	178	47269	73	1893985	6818
15	014:00:00	015:00:00	1	2	309	0	1067.68	141.83	146.69	1127.44	121.62	335.57	70.65	588.52	3600	367	4	250	92	76	71	9	122	991	202	52720	73	3558889	12812
16	015:00:00	016:00:00	1	2	309	0	832.81	33.88	77.24	1843.95	41.5	625.09	0	145.53	3600	208	2	105	75	20	114	0	94	618	178	56387	70	1185187	4267
17	016:00:00	017:00:00	1	2	309	0	628.5	0	30.67	2498.62	2.46	362.36	0	77.39	3600	137	0	44	87	2	57	0	61	388	101	60308	62	0.263591	949
18	017:00:00	018:00:00	1	2	309	0	342.79	0	11.73	2909.94	4.36	282.98	0	48.2	3600	80	0	13	58	1	49	0	45	246	102	61514	68	0.114385	412
19	018:00:00	019:00:00	1	2	309	0	585.18	115.12	62.31	2179.49	114.78	147.5	3.17	392.45	3600	158	1	88	90	43	43	1	111	535	184	67577	78	2495430	8984
20	019:00:00	020:00:00	1	2	309	0	1063.76	29.5	89.36	913.65	108.31	782.75	9.8	602.87	3600	285	1	143	116	61	123	2	157	888	189	69118	75	3036241	10930
21	020:00:00	021:00:00	1	2	309	0	88.3	0	0	3478.52	0	8.07	0	25.11	3600	35	0	0	40	0	4	0	12	91	0	0	0	0	0
22	021:00:00	022:00:00	1	2	309	0	962.71	54.37	76.46	1638.86	13.19	756.56	25.59	72.26	3600	216	1	121	38	16	92	4	45	533	171	77805	68	0.861761	3102
23	022:00:00	023:00:00	1	2	309	0	491.66	0	31.01	2455.8	1.46	540.11	3.57	76.39	3600	145	0	42	70	1	99	1	68	426	165	79387	70	0.28574	1029
24	023:00:00	024:00:00	1	2	309	0	819.55	143.07	112.62	1757.45	51.39	568.6	9.01	138.31	3600	258	4	164	63	32	74	3	60	658	214	84064	74	1685557	6068
1	000:00:00	001:00:00	1	3	316	0	1873.83	682.97	574.63	73.99	175.08	150.55	2.4	66.55	3600	916	42	826	33	149	35	1	19	2021	209	1035	74	7726522	27815
2	001:00:00	002:00:00	1	3	316	0	1191.43	368.42	229.94	1062.88	89.7	433.66	2.37	221.6	3600	429	29	342	64	76	46	1	54	1041	218	4178	74	3569758	12851
3	002:00:00	003:00:00	1	3	316	0	1419.81	515.84	249.6	510.99	168.14	268.18	7.66	459.78	3600	507	23	429	60	112	35	2	75	1243	251	7920	75	5453520	19633
4	003:00:00	004:00:00	1	3	316	0	1056.73	295.09	124.73	1550.47	80.37	315.83	0	176.78	3600	310	10	188	90	35	37	0	45	715	200	13442	74	2522176	9080
5	004:00:00	005:00:00	1	3	316	0	1182.3	113.92	120.91	1428.97	108.65	292.31	27.05	325.89	3600	312	6	213	85	53	28	5	61	763	179	17026	76	2753365	9912
6	005:00:00	006:00:00	1	3	316	0	1242.1	1475.6	482.21	31.44	184.08	41.85	4.93	137.79	3600	828	88	770	15	166	12	2	39	1920	195	20622	79	7911344	28481
7	006:00:00	007:00:00	1	3	316	0	1155.65	1596.47	436.37	17.06	200.47	64.61	0	129.37	3600	788	147	694	9	181	10	0	45	1874	226	23015	82	7790455	28046
8	007:00:00	008:00:00	1	3	316	0	1255.02	1412.97	421.93	50.38	180.6	95.36	0	183.74	3600	773	149	632	14	171	14	0	66	1819	223	25438	82	7573863	27266
9	008:00:00	009:00:00	1	3	316	0	1324.14	1403.81	455.24	0	172.08	49.57	2.14	193.02	3600	776	166	659	0	144	13	1	51	1810	224	30003	83	8023409	28884
10	009:00:00	010:00:00	1	3	316	0	1408.88	1150.65	476.7	54.58	106.3	104.48	3.58	294.83	3600	786	117	686	15	107	15	1	54	1781	236	33448	82	8197567	29511
11	010:00:00	011:00:00	1	3	316	0	1459.28	1024.34	421.39	176.07	141.43	110.64	10.24	256.61	3600	792	131	664	39	134	22	4	49	1835	224	38361	81	7267042	26161
12	011:00:00	012:00:00	1	3	316	0	1485.38	1049.37	452.11	23.3	162.99	193.57	0	233.28	3600	749	109	661	14	134	21	0	51	1739	227	42006	79	7749907	27900
13	012:00:00	013:00:00	1	3	316	0	1739.28	471.53	411.35	419.33	86.81	294	0.55	177.15	3600	714	61	585	72	92	36	1	41	1602	220	45516	77	5880343	21169
14	013:00:00	014:00:00	1	3	316	0	627.07	264.31	104.67	2352.44	91.67	44.8	0	115.04	3600	225	16	149	76	38	6	0	27	537	178	50115	77	2019528	7270
15	014:00:00	015:00:00	1	3	316	0	1671.67	444.34	296.53	446.58	124.52	307.12	24.83	284.41	3600	556	45	407	102	61	29	7	65	1272	279	52130	78	5268216	18966
16	015:00:00	016:00:00	1	3	316	0	685.8	446.82	103.78	2224.02	50.13	67.6	0	21.85	3600	254	23	146	72	29	10	0	8	542	151	57088	78	1543224	5556
17	016:00:00	017:00:00	1	3	316	0	599.01	270.27	96.22	2155.03	143.88	142.98	0	192.61	3600	296	31	177	79	57	13	0	35	688	205	57637	76	2511873	9043
18	017:00:00	018:00:00	1	3	316	0	440.18	103.22	72.24	2880.57	53.29	34.29	1.66	14.55	3600	181	6	123	49	23	6	3	9	400	149	64646	70	1088535	3919
19	018:00:00	019:00:00	1	3	316	0	1868.09	930.52	261.92	242.95	40.04	219.32	0	37.16	3600	539	55	392	81	44	32	0	25	1168	273	64819	71	3109775	11195
20	019:00:00	020:00:00	1	3	316	0	277.94	0	6.18	3269.31	0	46.57	0	0	3600	91	0	12	73	0	6	0	0	182	75	68419	56	0.027543	99
21	020:00:00	021:00:00	1	3	316	0	1077.97	746.66	238.69	1184.06	115.21	147.64	4.04	85.73	3600	448	40	321	67	42	14	3	17	952	207	74793	72	3551897	12787
22	021:00:00	022:00:00	1	3	316	0	85.01	0	0	3514.99	0	0	0	0	3600	39	0	0	39	0	0	0	0	78	0	0	0	0	0
23	022:00:00	023:00:00	1	3	316	0	87.17	0	0	3512.83	0	0	0	0	3600	54	0	0	55	0	0	0	0	109	0	0	0	0	0
24	023:00:00	024:00:00	1	3	316	0	1092.25	696.26	296.47	924.02	166.78	213.37	5.06	205.79	3600	486	50	423	67	131	15	2	36	1210	241	85372	76	5000444	18002
1	000:00:00	001:00:00	1	4	319	0	1996.3	484.94	574.9	117.09	87.72	118.46	3.33	217.26	3600	829	32	746	36	76	23	1	53	1796	219	2292	76	7214999	25974
2	001:00:00	002:00:00	1	4	319	0	1259.5	82.96	250.92	1092.02	30.62	613.54	5.67	264.77	3600	372	7	279	55	33	59	2	57	864	192	4514	77	3602120	12968
3	002:00:00	003:00:00	1	4	319	0	1179.97	164.55	236.26	1379.22	34.41	311.72	15.09	278.78	3600	365	11	267	55	31	30	4	42	805	183	7955	75	3614994	13014
4	003:00:00	004:00:00	1	4	319	0	1038.56	184.95	168.65	1758.65	36.48	268.33	1.68	142.7	3600	300	8	188	109	16	29	2	42	694	184	11327	72	2368726	8527
5	004:00:00	005:00:00	1	4	319	0	864.99	189.24	127.57	1504.14	82.61	425.96	17.51	387.98	3600	276	9	187	62	54	42	4	81	715	241	17698	77	3114254	11211
6	005:00:00	006:00:00	1	4	319	0	870.44	640.69	226.29	1173.24	79.82	387.51	6.56	215.45	3600	399	30	325	47	72	27	3	55	958	226	20803	79	3747253	13490
7	006:00:00	007:00:00	1	4	319	0	1224.17	1220.59	518.14	83.64	169.31	118.41	0	265.74	3600	748	65	718	28	140	28	0	76	1803	235	23270	84	8684011	31262
8	007:00:00	008:00:00	1	4	319	0	1433.45	905.78	519.7	86.85	192.25	134.1	27.72	300.15	3600	790	53	775	34	188	36	10	74	1960	240	27462	83	8633104	31079
9	008:00:00	009:00:00	1	4	319	0	1362.16	758.35	607.84	82.77	202.44	184.14	20.25	382.05	3600	869	42	903	22	239	51	10	97	2233	216	31754	82	9961361	35861
10	009:00:00	010:00:00	1	4	319	0	1283.94	913.19	647.98	57.27	204.71	165.5	6.23	321.18	3600	843	49	918	25	296	37	9	62	2239	275	34332	83	11017207	39662
11	010:00:00	011:00:00	1	4	319	0	1219.57	1061.46	551.54	12.07	175.07	155.03	15.65	409.61	3600	775	52	815	14	206	49	7	117	2035	249	37022	82	9645993	34726
12	011:00:00	012:00:00	1	4	319	0	1222.34	1008.05	480.74	26.74	205.38	202.94	21.21	432.6	3600	681	47	712	11	204	62	6	122	1845	223	41204	83	8907975	32069
13	012:00:00	013:00:00	1	4	319	0	981.18	1051.04	371.44	62.97	81.13	309.18	12.84	730.22	3600	489	30	472	56	92	54	6	120	1319	239	46516	85	7867605	28323
14	013:00:00	014:00:00	1	4	319	0	1455.69	652.17	300.38	233.5	81.64	570.35	20.28	285.99	3600	474	17	375	60	88	70	3	62	1149	244	48032	83	5471213	19696
15	014:00:00	015:00:00	1	4	319	0	188.25	14.3	23.34	3350.3	0.37	23.44	0	0	3600	65	1	17	45	2	4	0	0	134	136	53980	73	0.23571	849
16	015:00:00	016:00:00	1	4	319	0	1813.19	470.77	286.43	69.06	88.64	685.59	18.58	167.74	3600	527	21	415	48	64	124	12	79	1290	280	56286	82	4767766	17164
17	016:00:00	017:00:00	1	4	319	0	1044.24	136.49	157.91	1661.82	37.04	394.81	2.57	165.12	3600	291	5	180	118	21	81	1	105	802	231	60085	84	2290437	8246
18	017:00:00	018:00:00	1	4	319	0	1001.05	43.88	144.38	1727.51	13.7	332.85	4.78	331.85	3600	256	4	149	136	17	62	4	120	748	234	61782	81	1649147	5937
19	018:00:00	019:00:00	1	4	319	0	116.28	0	0	3463.42	0	11.65	0	8.65	3600	50	0	0	55	0	7	0	7	119	0	0	0	0	0
20	019:00:00	020:00:00	1	4	319	0	1415.76	266.68	254.88	533.65	147.48	550.98	28.91	401.66	3600	470	14	380	81	73	100	8	146	1272	242	69858	83	5157482	18567
21	020:00:00	021:00:00	1	4	319	0	233.67	0	0	3217.07	0	107.77	0	41.49	3600	53	0	0	57	0	18	0	26	154	0	0	0	0	0
22	021:00:00	022:00:00	1	4	319	0	669.48	124.39	80.37	2143.07	32.12	412.86	0	137.71	3600	171	6	97	58	14	58	0	59	463	231	78291	79	1670882	6015
23	022:00:00	023:00:00	1	4	319	0	115.47	0	0	3365.76	0	101.06	0	17.71	3600	40	0	0	39	0	7	0	7	93	0	0	0	0	0
24	023:00:00	024:00:00	1	4	319	0	1304.23	46.26	140.95	1177.13	69.98	673.65	5.92	181.88	3600	291	2	177	62	37	74	2	53	698	244	85084	83	2426573	8736
1	000:00:00	001:00:00	1	5	343	0	1090.64	115.42	1770.17	51.64	259.26	34.26	0	278.61	3600	1182	29	1572	30	539	8	0	147	3507	216	2761	95	29118935	104828
2	001:00:00	002:00:00	1	5	343	0	1088.25	366.21	1470.29	39.2	210.71	109.44	0	315.9	3600	1068	63	1284	27	388	23	0	129	2982	214	3768	94	24330570	87590
3	002:00:00	003:00:00	1	5	343	0	1019.4	604.59	1215.88	70.83	147.77	426.21	2.81	112.51	3600	946	94	1088	18	379	44	1	52	2622	225	9457	97	20255143	72919
4	003:00:00	004:00:00	1	5	343	0	690.5	138.93	424.64	2088.06	71.95	76.85	0	109.07	3600	371	18	356	44	101	17	0	27	934	192	13924	86	6406196	23062
5	004:00:00	005:00:00	1	5	343	0	870.89	25.9	247.95	1817.56	3.75	508.7	0	125.25	3600	327	7	238	80	12	51	0	56	771	189	14814	76	3022371	10881
6	005:00:00	006:00:00	1	5	343	0	937.51	210.53	518.01	1275.03	241.57	65.46	0	351.89	3600	714	52	699	77	199	26	0	124	1891	223	20656	89	9683638	34861
7	006:00:00	007:00:00	1	5	343	0	1438.36	378.45	968.34	124.48	187.17	205.97	0	297.23	3600	1098	92	1142	47	322	51	0	126	2878	284	23629	96	16583978	59702
8	007:00:00	008:00:00	1	5	343	0	1629.94	138.89	854.97	268.08	265.22	187.92	2.16	252.82	3600	725	36	747	58	272	52	1	109	2000	207	27750	88	13751227	49504
9	008:00:00	009:00:00	1	5	343	0	710.99	3.04	185.09	2490.1	15.53	142.86	0	52.39	3600	236	1	150	82	16	51	0	44	580	148	28945	72	1998154	7193
10	009:00:00	010:00:00	1	5	343	0	879.4	349.79	486.75	1147.21	173.76	248.56	0	314.53	3600	681	74	684	57	192	73	0	146	1907	232	35246	88	7506190	27022
11	010:00:00	011:00:00	1	5	343	0	1453.87	548.79	629.95	93.96	223.46	167.15	0	482.82	3600	878	132	852	47	259	54	0	182	2404	232	37975	88	10716119	38578
12	011:00:00	012:00:00	1	5	343	0	587.22	152.59	110.78	2519.78	27.19	159.89	9.7	32.85	3600	217	4	136	64	26	23	3	13	486	160	40962	70	1252469	4509
13	012:00:00	013:00:00	1	5	343	0	794.72	0	112.32	2270.28	130.49	82.51	0	209.68	3600	239	0	177	42	66	24	0	44	592	246	46040	76	2789971	10044
14	013:00:00	014:00:00	1	5	343	0	785.76	0	89.8	2289.92	40.44	247.99	0	146.09	3600	236	0	124	109	25	37	0	57	588	213	46898	73	1206793	4344
15	014:00:00	015:00:00	1	5	343	0	1053.44	4.3	143.81	1630.31	195.76	85.01	3.74	483.63	3600	312	1	251	64	104	20	1	109	862	183	51109	78	4201269	15125
16	015:00:00	016:00:00	1	5	343	0	759.44	130.44	132.42	2399.51	14.37	60.07	2.98	100.77	3600	271	3	150	153	15	43	2	85	722	153	55876	75	1650179	5941
17	016:00:00	017:00:00	1	5	343	0	805.05	139.17	109.58	2238.44	55	171.79	12.22	68.75	3600	251	2	139	112	37	20	3	45	609	224	60106	77	1856281	6683
18	017:00:00	018:00:00	1	5	343	0	1032.09	25.95	139.27	1999.3	230.46	112.2	13.64	47.09	3600	329	1	215	76	97	12	4	19	753	169	64416	73	3285010	11826
19	018:00:00	019:00:00	1	5	343	0	1106.33	125.71	135.17	1824.05	131.39	145.07	0	132.28	3600	291	6	194	97	56	31	0	66	741	202	67391	75	2785908	10029
20	019:00:00	020:00:00	1	5	343	0	698.57	0	60.38	2459.16	6.4	283.57	0	91.92	3600	187	0	65	112	10	45	0	41	460	140	68613	70	0.64742	2331
21	020:00:00	021:00:00	1	5	343	0	529.91	129.26	74.25	2684.91	22.32	26.72	54.33	78.3	3600	177	3	107	56	15	5	10	19	392	174	75533	79	1433274	5160
22	021:00:00	022:00:00	1	5	343	0	1204.49	0	135.64	1452.36	105.33	384.2	36.79	281.19	3600	345	0	213	110	47	50	7	79	851	214	75987	77	3091465	11129
23	022:00:00	023:00:00	1	5	343	0	150.71	0	11.15	3425.49	0	0	0	12.65	3600	55	0	10	44	0	0	0	2	111	144	82730	70	0.17525	631
24	023:00:00	024:00:00	1	5	343	0	1381.92	0.66	146.53	1343.38	115.56	283.97	43.46	284.52	3600	383	1	206	108	58	58	11	79	904	176	83855	76	3186779	11472
1	000:00:00	001:00:00	1	6	344	0	1452.7	1143.36	661.49	5.21	139.83	48.14	0	149.27	3600	868	51	846	3	159	14	0	53	1994	219	2503	78	8740127	31464
2	001:00:00	002:00:00	1	6	344	0	1592.95	748.21	410.24	68.21	66.3	472.64	2.06	239.39	3600	629	38	536	30	57	104	1	110	1505	236	5956	71	5230328	18829
3	002:00:00	003:00:00	1	6	344	0	928.94	321.62	128.4	1508.6	46.59	448.71	0	217.14	3600	280	11	173	87	26	138	0	165	880	205	10202	72	2140790	7707
4	003:00:00	004:00:00	1	6	344	0	861.44	173.53	118.12	1897.24	53.43	337.33	0	158.91	3600	251	6	158	77	35	54	0	72	653	173	13753	73	1909066	6873
5	004:00:00	005:00:00	1	6	344	0	1143.97	409.06	177.32	1244.25	100.59	214.29	26.35	284.17	3600	390	15	255	86	67	43	7	68	931	252	16928	76	3932186	14156
6	005:00:00	006:00:00	1	6	344	0	1084.94	1746.42	226.5	123.4	84.4	177.16	13.78	143.4	3600	470	57	349	46	67	38	5	43	1075	247	19802	79	3876920	13957
7	006:00:00	007:00:00	1	6	344	0	1089.03	1795.55	288.14	84.72	123.51	113.4	9.49	96.16	3600	515	56	423	31	87	34	1	43	1190	206	25026	80	4732871	17038
8	007:00:00	008:00:00	1	6	344	0	1292.84	1178.87	425.84	21.63	229.28	84.38	19.79	347.37	3600	567	49	565	14	167	26	5	82	1475	237	25907	80	7944499	28600
9	008:00:00	009:00:00	1	6	344	0	1314.29	1282.22	434.69	9.02	212.38	142.87	2.95	201.58	3600	642	57	618	13	164	43	1	101	1639	191	30852	80	7810831	28119
10	009:00:00	010:00:00	1	6	344	0	1386.29	1121.76	475.83	35.54	214.32	88.31	7.32	270.63	3600	720	46	711	19	148	23	2	94	1763	215	33252	81	8468431	30486
11	010:00:00	011:00:00	1	6	344	0	1768.89	126.4	367.16	766.11	273.84	114.58	20.87	162.15	3600	609	5	406	144	99	40	2	84	1389	278	37988	86	5854810	21077
12	011:00:00	012:00:00	1	6	344	0	1145.5	921.45	276.3	770.5	84.78	154.71	0	246.76	3600	575	45	411	163	48	15	0	97	1354	238	40184	86	4688925	16880
13	012:00:00	013:00:00	1	6	344	0	1798.38	388.15	393.26	302.9	86.56	448.13	17.3	165.32	3600	591	21	522	51	83	82	3	92	1445	235	43286	82	6480624	23330
14	013:00:00	014:00:00	1	6	344	0	332.18	37.78	46.22	2962.67	4.29	120.23	11.49	85.14	3600	113	1	37	86	3	44	1	60	345	141	48601	80	0.52105	1876
15	014:00:00	015:00:00	1	6	344	0	1404.77	3.31	178.67	1318.01	75.74	376.34	27	216.16	3600	353	1	212	106	25	130	4	123	954	177	52423	83	2651876	9547
16	015:00:00	016:00:00	1	6	344	0	612	0	128.76	2583.76	24.15	162.52	0	88.81	3600	243	0	138	91	24	25	0	39	560	249	57151	87	2031516	7313
17	016:00:00	017:00:00	1	6	344	0	820.03	0	119.3	2222.29	42.03	260.64	4.55	131.16	3600	257	0	132	92	22	89	1	86	679	172	58079	84	1682028	6055
18	017:00:00	018:00:00	1	6	344	0	536.75	0	43.74	2382.73	0.92	477.43	14.41	144.02	3600	167	0	39	137	3	111	2	128	587	175	62165	80	0.577622	2079
19	018:00:00	019:00:00	1	6	344	0	672.32	0	82.95	2476.15	9.13	230.31	5.2	123.94	3600	185	0	87	112	8	66	1	99	558	254	68022	80	1201697	4326
20	019:00:00	020:00:00	1	6	344	0	197.09	0	0	3213.52	0	133.37	0	56.02	3600	63	0	0	60	0	24	0	22	169	0	0	0	0	0
21	020:00:00	021:00:00	1	6	344	0	843.39	0	84.39	2093.84	94.97	349.83	3.9	129.68	3600	233	0	91	92	38	46	1	32	533	211	74641	82	1001990	3607
22	021:00:00	022:00:00	1	6	344	0	236.1	0	0	3143.73	0	220.17	0	0	3600	59	0	0	43	0	19	0	0	121	0	0	0	0	0
23	022:00:00	023:00:00	1	6	344	0	173.92	0	0	3404.57	0	21.51	0	0	3600	65	0	0	62	0	5	0	0	132	0	0	0	0	0
24	023:00:00	024:00:00	1	6	344	0	805.04	277.57	87.52	1479.72	45.07	713.81	0	191.27	3600	265	9	141	101	31	84	0	90	721	215	84649	78	1612804	5806
1	000:00:00	001:00:00	2	1	29538	0	1941.17	451.53	562.5	23.31	262.07	284.12	5.83	69.47	3600	796	19	759	12	169	38	2	25	1820	240	2240	76	8308568	29911
2	001:00:00	002:00:00	2	1	29538	0	1412.82	250.52	232.94	1134.16	193.67	356.44	0	19.45	3600	451	10	351	36	110	27	0	10	995	203	6704	78	4192887	15094
3	002:00:00	003:00:00	2	1	29538	0	1550.99	363.01	238.45	650.38	351.02	376.29	0	69.86	3600	516	11	407	68	170	23	0	29	1224	223	10132	77	5198515	18715
4	003:00:00	004:00:00	2	1	29538	0	1650.41	840.19	326.39	130.22	272.9	310.96	3.28	65.65	3600	635	32	510	37	146	21	1	38	1420	200	10820	78	6156786	22164
5	004:00:00	005:00:00	2	1	29538	0	1328.6	1461.94	292.44	265.62	107.79	107.83	5.16	30.62	3600	479	37	395	36	72	11	2	23	1055	229	16164	81	4488294	16158
6	005:00:00	006:00:00	2	1	29538	0	1659.18	965.58	287.96	84.91	186.76	280.57	2.33	132.71	3600	490	14	432	30	98	21	1	40	1126	206	18918	81	5430446	19550
7	006:00:00	007:00:00	2	1	29538	0	1624.97	1142.62	335.23	77.72	176.97	93.98	0	148.51	3600	539	21	502	35	110	15	0	37	1259	230	21716	79	5861517	21101
8	007:00:00	008:00:00	2	1	29538	0	1971.6	477.65	335.3	92.85	261.62	128.89	7.23	324.86	3600	619	26	562	39	146	17	3	60	1472	199	27038	80	7305004	26298
9	008:00:00	009:00:00	2	1	29538	0	1740.85	1092.12	286.31	142.38	194.09	33.22	0	111.03	3600	493	38	451	43	143	9	0	24	1201	192	29223	78	4883622	17581
10	009:00:00	010:00:00	2	1	29538	0	2185.35	490.26	272.73	199.13	197.56	106.23	0	148.74	3600	582	36	454	85	123	19	0	50	1349	284	35980	81	5609850	20195
11	010:00:00	011:00:00	2	1	29538	0	1325.38	304.73	161.39	1277.87	204.69	224.56	2.25	99.13	3600	417	18	276	113	82	44	3	59	1012	200	37019	79	3688600	13279
12	011:00:00	012:00:00	2	1	29538	0	147.99	0	12.02	3378.94	10.47	11.33	0	39.25	3600	80	0	13	72	2	1	0	11	179	204	43173	85	0.214163	771
13	012:00:00	013:00:00	2	1	29538	0	1502.1	1231.88	195.06	139.28	240.61	155.09	2.07	133.91	3600	426	36	310	71	88	24	1	35	991	219	43691	80	4393575	15817
14	013:00:00	014:00:00	2	1	29538	0	1852	568.09	252.72	306.22	109.96	377.85	0	133.16	3600	430	19	330	91	63	32	0	59	1024	227	47998	81	4378041	15761
15	014:00:00	015:00:00	2	1	29538	0	106.66	0	0	3488.09	0	5.25	0	0	3600	56	0	0	56	0	1	0	0	113	0	0	0	0	0
16	015:00:00	016:00:00	2	1	29538	0	1672.51	132.5	205.79	848.84	301.83	318.64	2.12	117.77	3600	444	9	344	79	121	22	1	27	1047	225	56383	79	4911069	17680
17	016:00:00	017:00:00	2	1	29538	0	129.03	0	0	3463.34	0	7.63	0	0	3600	55	0	0	54	0	2	0	0	111	0	0	0	0	0
18	017:00:00	018:00:00	2	1	29538	0	1255.8	307.16	141.95	1380.28	179.69	282.05	0	53.07	3600	320	5	219	87	76	31	0	16	754	257	63871	78	2949721	10619
19	018:00:00	019:00:00	2	1	29538	0	276.26	0	0	3274.01	0	47.67	2.06	0	3600	84	0	0	76	0	8	1	0	169	0	0	0	0	0
20	019:00:00	020:00:00	2	1	29538	0	296.76	0	18.87	3212.52	13.89	54.97	0	2.99	3600	76	0	21	46	4	8	0	1	156	134	71978	78	0.316528	1139
21	020:00:00	021:00:00	2	1	29538	0	1231.91	141.68	126.74	1335.6	227.1	536.97	0	0	3600	269	7	190	55	85	30	0	0	636	201	73313	78	2970308	10693
22	021:00:00	022:00:00	2	1	29538	0	106.04	0	0	3491.13	0	2.83	0	0	3600	48	0	0	48	0	1	0	0	97	0	0	0	0	0
23	022:00:00	023:00:00	2	1	29538	0	960.73	47.63	53.55	2028.39	142.83	335.05	5.24	26.58	3600	214	2	97	71	53	38	2	10	487	181	80174	78	1734932	6246
24	023:00:00	024:00:00	2	1	29538	0	192.73	0	0	3316.66	0	90.61	0	0	3600	67	0	0	60	0	7	0	0	134	0	0	0	0	0
1	000:00:00	001:00:00	2	2	29539	0	1862.06	206.22	472.87	116.24	127.52	260.09	0	555	3600	708	12	630	61	104	67	0	111	1693	258	2128	75	7293144	26255
2	001:00:00	002:00:00	2	2	29539	0	957	98.43	177.24	1383.64	96.33	263.62	0	623.74	3600	296	4	200	90	50	29	0	77	746	238	6422	76	4526462	16295
3	002:00:00	003:00:00	2	2	29539	0	1265.82	18.92	172.49	1407.85	52.47	489.28	5.64	187.53	3600	334	1	189	133	50	33	2	66	808	242	8775	77	2799566	10078
4	003:00:00	004:00:00	2	2	29539	0	1690.57	434.23	379.49	745.21	95.29	65.58	29.09	160.54	3600	597	21	488	68	80	20	5	53	1332	258	14208	73	5095981	18346
5	004:00:00	005:00:00	2	2	29539	0	1745.45	607.67	461.36	93.89	379.06	104.31	33.1	175.16	3600	730	27	664	32	193	17	11	95	1769	231	16927	76	7729479	27826
6	005:00:00	006:00:00	2	2	29539	0	860.58	1732.33	295.25	73.78	113.18	100.86	0	424.02	3600	452	38	443	21	100	24	0	81	1159	236	19980	79	4969349	17890
7	006:00:00	007:00:00	2	2	29539	0	944.95	1987.62	230.17	185.67	58.01	139.12	23.79	30.67	3600	427	48	369	31	74	22	4	18	993	216	24112	81	2909051	10473
8	007:00:00	008:00:00	2	2	29539	0	1384.65	1075.68	395.04	77.67	252.63	200.62	2.59	211.12	3600	679	56	640	38	196	31	1	94	1735	208	27031	76	6549982	23580
9	008:00:00	009:00:00	2	2	29539	0	1180.35	1153.89	245.85	247.02	102.53	141.29	105.09	423.98	3600	446	29	396	47	76	34	29	62	1119	168	29536	76	4574509	16468
10	009:00:00	010:00:00	2	2	29539	0	1295.88	627.38	319.4	257.27	142.69	153.61	60.97	742.8	3600	502	21	478	62	103	27	16	119	1328	243	34024	77	6520784	23475
11	010:00:00	011:00:00	2	2	29539	0	1539.87	642.95	214.04	134.48	81.51	512.47	32.15	442.53	3600	416	12	332	50	54	63	6	71	1004	199	36157	76	4220805	15195
12	011:00:00	012:00:00	2	2	29539	0	274.29	30.69	15.28	3149.26	0	130.48	0	0	3600	67	1	14	41	0	12	0	0	135	120	40491	66	0.161729	582
13	012:00:00	013:00:00	2	2	29539	0	512.41	1098.48	77.51	1695.97	26.33	170.14	7.09	12.07	3600	169	15	120	31	32	15	4	10	396	200	46559	77	1028621	3703
14	013:00:00	014:00:00	2	2	29539	0	1079.44	1307.97	216.82	86.88	136.59	121.93	46.04	604.33	3600	441	41	375	36	73	28	14	91	1099	284	47322	77	5133553	18481
15	014:00:00	015:00:00	2	2	29539	0	1502.94	151.8	132.53	925.84	45.79	340.58	33.67	466.85	3600	348	8	183	164	28	55	3	74	863	191	51676	75	2878286	10362
16	015:00:00	016:00:00	2	2	29539	0	878	366.87	126.78	1744.18	80.02	110.39	24.57	269.19	3600	256	7	182	55	47	14	6	42	609	256	56054	75	2762600	9945
17	016:00:00	017:00:00	2	2	29539	0	361.14	0	19.35	2956.38	1.4	261.73	0	0	3600	91	0	18	52	1	21	0	0	183	152	57924	77	0.224722	809
18	017:00:00	018:00:00	2	2	29539	0	349.31	128.97	22.01	3028.62	7.36	58.26	5.47	0	3600	101	2	31	57	7	8	2	0	208	192	64636	88	0.337689	1216
19	018:00:00	019:00:00	2	2	29539	0	1333.21	854.26	250	85.96	98.74	416.14	18.41	543.28	3600	432	20	357	54	74	39	3	64	1043	219	67814	76	4630690	16670
20	019:00:00	020:00:00	2	2	29539	0	591.26	47.82	37.74	2624.89	1.96	289.26	0	7.07	3600	129	2	41	60	3	36	0	8	279	168	68453	76	0.375489	1352
21	020:00:00	021:00:00	2	2	29539	0	181.3	0	1.66	3372.34	0	44.7	0	0	3600	58	0	4	53	0	2	0	0	117	89	72584	67	0.023348	84
22	021:00:00	022:00:00	2	2	29539	0	373.59	0	5.31	2338.38	0	875.19	0	7.53	3600	74	0	2	36	0	37	0	3	152	150	75634	90	0.075745	273
23	022:00:00	023:00:00	2	2	29539	0	444.7	0	16.58	2625.09	5.16	485.64	0	22.83	3600	107	0	27	61	8	25	0	2	230	147	80974	75	0.203281	732
24	023:00:00	024:00:00	2	2	29539	0	578.37	68.73	27.14	2180.48	33.47	549.42	0	162.39	3600	152	1	56	87	17	68	0	62	443	195	85531	78	0.842774	3034
1	000:00:00	001:00:00	2	3	288	0	1537.65	110.53	294.05	931.41	78.83	600.64	0	46.89	3600	478	5	366	76	59	48	0	32	1064	155	1852	73	3498299	12594
2	001:00:00	002:00:00	2	3	288	0	1119.32	31.93	120.63	1691.95	115.06	319.27	0	201.84	3600	278	1	181	76	41	31	0	27	635	149	6780	70	2445907	8805
3	002:00:00	003:00:00	2	3	288	0	949.52	67.4	95.6	1851.86	170.41	344.97	2.46	117.78	3600	243	1	164	81	58	17	1	29	594	194	8240	75	2441427	8789
4	003:00:00	004:00:00	2	3	288	0	1823.87	533.49	280.7	415.36	308.33	231.48	0	6.77	3600	571	14	450	89	159	28	0	8	1319	253	11745	75	5333625	19201
5	004:00:00	005:00:00	2	3	288	0	1893.3	366.11	206.34	383.65	287.59	321.65	6.89	134.47	3600	501	11	351	117	130	27	4	51	1192	230	15982	77	4878085	17561
6	005:00:00	006:00:00	2	3	288	0	1589.55	404.56	214.49	868.04	283.93	186.97	11.03	41.43	3600	442	7	358	58	148	27	4	11	1055	227	19564	77	4658018	16769
7	006:00:00	007:00:00	2	3	288	0	1910.57	405.95	166.39	261.43	174.07	377.4	4.96	299.23	3600	414	6	292	96	113	40	1	55	1017	194	24531	72	3867088	13922
8	007:00:00	008:00:00	2	3	288	0	1444.41	569.58	156.93	1032	32.35	304.76	3.42	56.55	3600	379	13	234	109	33	38	2	19	827	140	25460	69	1901363	6845
9	008:00:00	009:00:00	2	3	288	0	1901.17	382.84	261.49	289.41	516.17	198.06	6.42	44.44	3600	574	10	489	87	206	33	4	13	1416	204	30498	77	6135500	22088
10	009:00:00	010:00:00	2	3	288	0	869.27	348.41	99.96	2060.02	68.21	94.52	3.14	56.47	3600	292	6	172	107	38	12	1	22	650	176	35714	70	1678870	6044
11	010:00:00	011:00:00	2	3	288	0	1913.88	289.8	191.77	570.92	423.17	170.04	2.15	38.27	3600	541	10	347	167	160	24	1	12	1262	227	38615	75	4964387	17872
12	011:00:00	012:00:00	2	3	288	0	1120.71	118.88	113.35	1761.41	427.66	49.88	0	8.11	3600	367	3	275	112	180	10	0	5	952	171	42767	74	4023823	14486
13	012:00:00	013:00:00	2	3	288	0	1355.37	427.62	162.09	1455.06	66.89	121.69	0	11.28	3600	428	9	217	208	47	13	0	6	928	215	43250	71	2239750	8063
14	013:00:00	014:00:00	2	3	288	0	511.81	200.97	42.7	2760.26	70.16	14.1	0	0	3600	180	2	76	94	37	2	0	0	391	167	50241	73	0.997384	3591
15	014:00:00	015:00:00	2	3	288	0	1365.45	245.78	136.91	1700.6	57.11	79.36	2.2	12.59	3600	424	7	194	215	47	15	1	2	905	148	50866	70	1794199	6459
16	015:00:00	016:00:00	2	3	288	0	132.96	0	6.44	3460.6	0	0	0	0	3600	85	0	6	80	0	0	0	0	171	73	55924	56	0.046963	169
17	016:00:00	017:00:00	2	3	288	0	1314.11	136.22	115.66	1668.41	163.74	192.35	5.96	3.55	3600	370	2	211	127	76	26	1	5	818	164	59850	72	2286152	8230
18	017:00:00	018:00:00	2	3	288	0	1213.24	219.41	120.81	1673.69	270.87	87.76	11.39	2.83	3600	355	5	251	96	95	10	10	3	825	207	63771	76	2763098	9947
19	018:00:00	019:00:00	2	3	288	0	1095.23	22.17	65.22	2368.73	4.26	40.75	3.64	0	3600	227	2	78	144	3	5	1	0	460	132	65852	73	0.730421	2630
20	019:00:00	020:00:00	2	3	288	0	113.42	0	3.58	3483	0	0	0	0	3600	64	0	2	63	0	0	0	0	129	94	69385	68	0.047739	172
21	020:00:00	021:00:00	2	3	288	0	788.68	0	65.07	2485.16	74.06	130.95	0	56.08	3600	243	0	118	117	44	13	0	27	562	224	73517	74	1602937	5771
22	021:00:00	022:00:00	2	3	288	0	83.52	0	2.68	3513.8	0	0	0	0	3600	45	0	3	42	0	0	0	0	90	47	78859	46	0.00641	23
23	022:00:00	023:00:00	2	3	288	0	1121.27	0	44.25	2229.27	0	167.78	0	37.43	3600	256	0	55	185	0	28	0	15	539	155	81996	69	0.337192	1214
24	023:00:00	024:00:00	2	3	288	0	73.51	0	0	3526.49	0	0	0	0	3600	44	0	0	44	0	0	0	0	88	0	0	0	0	0
1	000:00:00	001:00:00	2	4	289	0	1210.36	0	1646.61	46.98	392.16	138.23	0	165.66	3600	1479	0	1934	23	694	26	0	118	4274	241	3183	100	30922045	111319
2	001:00:00	002:00:00	2	4	289	0	1229.36	0	1353.92	238.53	183.67	443.05	0	151.47	3600	1122	0	1261	32	348	95	0	128	2986	220	5709	93	23409091	84273
3	002:00:00	003:00:00	2	4	289	0	189.94	0	48.6	3051.06	0.47	168.86	0	141.07	3600	96	0	31	96	2	45	0	82	352	138	7262	76	0.459896	1656
4	003:00:00	004:00:00	2	4	289	0	1489	48.46	879.16	133.74	303.17	232.33	7.62	506.52	3600	957	2	1027	64	284	50	2	172	2558	213	11521	87	16467858	59284
5	004:00:00	005:00:00	2	4	289	0	1369.82	0	1115.15	81.83	212.41	290.54	2.34	527.91	3600	968	0	1065	38	321	64	1	122	2579	233	16446	90	19304888	69498
6	005:00:00	006:00:00	2	4	289	0	1253.02	2.49	883.9	489.75	151.3	261.59	2.78	555.17	3600	772	1	777	83	195	65	1	135	2029	253	20356	88	15427414	55539
7	006:00:00	007:00:00	2	4	289	0	770.5	287.97	325.88	1758.42	102.72	57.67	0	296.84	3600	396	3	398	41	112	20	0	69	1039	189	24889	81	5566012	20038
8	007:00:00	008:00:00	2	4	289	0	1364.61	5.85	343.78	965.49	136.84	324.49	0	458.94	3600	521	2	403	131	141	53	0	115	1366	234	25767	81	5711326	20561
9	008:00:00	009:00:00	2	4	289	0	1598.19	36.87	794.24	187.83	180.84	150.48	3.49	648.06	3600	963	1	978	67	248	54	1	120	2432	211	30501	85	13801880	49687
10	009:00:00	010:00:00	2	4	289	0	1620.17	0	1013.68	88.88	298.24	218.71	9.33	350.99	3600	1220	0	1272	43	340	45	6	103	3029	209	35474	92	19240637	69266
11	010:00:00	011:00:00	2	4	289	0	1512.59	0.75	971.99	71.9	415.46	84.01	3.71	539.59	3600	1068	1	1119	28	364	26	3	111	2720	223	39150	92	20288776	73040
12	011:00:00	012:00:00	2	4	289	0	1527.64	0	955.21	67.78	340.57	310.9	3.87	394.03	3600	928	0	1018	25	341	53	1	133	2499	220	39970	92	18805165	67699
13	012:00:00	013:00:00	2	4	289	0	1418.78	0	972.73	99.16	340.17	372.66	11.75	384.75	3600	858	0	994	45	375	77	14	94	2457	239	46761	97	19635733	70689
14	013:00:00	014:00:00	2	4	289	0	1271.04	17.91	1647.86	60.34	242.14	161	4.59	195.12	3600	936	1	1232	25	496	37	5	45	2777	267	46830	96	30391330	109409
15	014:00:00	015:00:00	2	4	289	0	717.2	0	385.05	1990.71	13.65	429.97	0	63.42	3600	285	0	243	57	48	48	0	34	715	189	50756	88	6360235	22897
16	015:00:00	016:00:00	2	4	289	0	982.58	49.23	458.32	1760.88	54.35	267.51	2.46	24.67	3600	401	1	344	39	42	30	3	19	879	182	56536	82	6931365	24953
17	016:00:00	017:00:00	2	4	289	0	1196.98	0	655.88	1138.6	62.32	379.34	15.72	151.16	3600	527	0	457	93	83	62	3	67	1292	193	57824	86	10234172	36843
18	017:00:00	018:00:00	2	4	289	0	811.36	150.98	166.7	2067.34	61.9	194.82	0	146.9	3600	306	2	224	92	52	30	0	49	755	166	64633	75	2582286	9296
19	018:00:00	019:00:00	2	4	289	0	1024.2	31.41	200.47	1802.52	109	149.46	17.42	265.52	3600	340	1	239	98	54	49	1	81	863	184	65638	75	3478477	12523
20	019:00:00	020:00:00	2	4	289	0	696.61	0	73.4	2645.34	3.71	143.66	18.29	18.99	3600	164	0	77	72	3	28	2	19	365	165	70655	66	0.694938	2502
21	020:00:00	021:00:00	2	4	289	0	150.21	0	5.87	3380.83	0	22.43	0	40.66	3600	52	0	2	61	0	12	0	28	155	94	74477	69	0.058066	209
22	021:00:00	022:00:00	2	4	289	0	1015.67	0	125.05	1325.89	46.46	786.21	0	300.72	3600	240	0	117	81	15	123	0	107	683	197	77358	76	2566717	9240
23	022:00:00	023:00:00	2	4	289	0	97.91	0	0	3458.92	0	16.47	0	26.7	3600	45	0	0	48	0	3	0	9	105	0	0	0	0	0
24	023:00:00	024:00:00	2	4	289	0	109.79	0	0	3480.41	0	9.7	0	0.1	3600	56	0	0	55	0	2	0	1	114	0	0	0	0	0
1	000:00:00	001:00:00	2	5	290	0	1938.85	454.49	463.31	26	341.38	249.76	7.3	118.91	3600	757	10	718	17	213	40	2	60	1817	220	3285	74	7599582	27358
2	001:00:00	002:00:00	2	5	290	0	1575.93	737.15	237	146.06	192.42	619.48	39.17	52.79	3600	531	12	416	43	122	72	10	23	1229	162	5490	72	3660215	13177
3	002:00:00	003:00:00	2	5	290	0	1845.83	275.69	261.62	293.87	367.73	497.21	23.06	34.99	3600	601	5	462	69	169	65	6	19	1396	200	10298	78	5534712	19925
4	003:00:00	004:00:00	2	5	290	0	1677.18	529.12	329.7	112.41	411.23	247.55	29.48	263.33	3600	679	10	649	47	243	29	19	73	1749	221	12313	77	7442095	26792
5	004:00:00	005:00:00	2	5	290	0	1769.31	364.48	314.47	222.16	309.67	124.09	24.68	471.14	3600	561	13	527	68	182	20	13	119	1503	212	16224	75	6950150	25021
6	005:00:00	006:00:00	2	5	290	0	1842.99	287.2	191.92	503.88	99.53	583.38	33.33	57.77	3600	472	6	312	87	58	68	13	22	1038	212	19454	73	3132127	11276
7	006:00:00	007:00:00	2	5	290	0	1596.91	615.02	241.42	161.33	193.41	246.92	24.85	520.14	3600	524	12	467	86	112	35	10	134	1380	233	24259	77	6350310	22861
8	007:00:00	008:00:00	2	5	290	0	1476.11	671.26	212.56	244.98	203.66	297.31	7.49	486.63	3600	457	9	401	54	88	38	1	96	1144	174	26476	77	5623902	20246
9	008:00:00	009:00:00	2	5	290	0	1493.51	589.16	148.85	644.12	195.28	353.51	10.64	164.93	3600	394	6	291	94	105	58	4	100	1052	175	30981	73	3406662	12264
10	009:00:00	010:00:00	2	5	290	0	1404.94	125.14	118.01	1167.04	122.32	645.46	2.34	14.75	3600	306	3	171	64	41	58	1	6	650	144	32502	69	1878529	6763
11	010:00:00	011:00:00	2	5	290	0	935.7	401.33	121.05	1425.65	319.76	232.13	19.89	144.49	3600	356	8	291	61	133	28	4	42	923	267	39530	77	3524142	12687
12	011:00:00	012:00:00	2	5	290	0	1319.09	85.84	119.54	1291.3	214.02	358.27	63.66	148.28	3600	366	2	224	128	91	47	11	65	934	203	40191	76	3462603	12465
13	012:00:00	013:00:00	2	5	290	0	1122.82	563.51	185.06	1348.79	167.79	108.12	84.39	19.52	3600	403	12	326	44	95	21	22	11	934	204	45834	78	3516162	12658
14	013:00:00	014:00:00	2	5	290	0	1152.45	270.26	114.84	1726.86	74.65	138.83	36.33	85.78	3600	290	4	150	121	39	16	15	24	659	211	47043	77	2410537	8678
15	014:00:00	015:00:00	2	5	290	0	1250.17	74.12	131.42	1614.68	142.21	294.3	61.05	32.05	3600	346	3	255	59	74	27	15	15	794	230	51556	80	2975398	10711
16	015:00:00	016:00:00	2	5	290	0	1023.31	262.68	146.03	1790.14	90.43	119.2	120.67	47.54	3600	340	7	227	73	40	15	22	17	741	211	57148	82	2852944	10271
17	016:00:00	017:00:00	2	5	290	0	1410.65	247.33	138.98	1198.13	47.27	354.38	97.14	106.12	3600	312	7	207	74	37	47	20	46	750	239	58162	82	2590202	9325
18	017:00:00	018:00:00	2	5	290	0	1041.21	27.01	75.33	2113.18	4.31	260.67	78.29	0	3600	224	1	96	89	8	32	22	0	472	181	63096	78	1126667	4056
19	018:00:00	019:00:00	2	5	290	0	1300.97	365.33	148.8	1420.9	95.5	206.64	52.41	9.45	3600	344	7	207	110	42	23	10	8	751	220	66621	81	2511192	9040
20	019:00:00	020:00:00	2	5	290	0	119.97	0	3.15	3476.88	0	0	0	0	3600	50	0	2	49	0	0	0	0	101	65	69408	58	0.02451	88
21	020:00:00	021:00:00	2	5	290	0	1013.07	67.97	110.25	2109.15	104.11	155.66	36.78	3.01	3600	278	3	159	89	44	22	7	1	603	215	73538	77	2018324	7266
22	021:00:00	022:00:00	2	5	290	0	137.22	0	11.86	3444.82	0	6.1	0	0	3600	68	0	14	54	0	1	0	0	137	144	76177	77	0.12841	462
23	022:00:00	023:00:00	2	5	290	0	616.52	0	43.78	2514.17	91.23	334.3	0	0	3600	201	0	82	94	40	18	0	0	435	195	80134	75	1055752	3801
24	023:00:00	024:00:00	2	5	290	0	781.2	14.24	58.64	2225.59	144.92	363.01	5.6	6.8	3600	216	1	118	83	70	34	2	11	535	200	84061	78	1722141	6200
1	000:00:00	001:00:00	2	6	291	0	1137.87	354.4	1491.75	20.73	447.93	71.34	0	75.98	3600	1266	43	1803	9	794	12	0	68	3995	218	2145	99	27597773	99352
2	001:00:00	002:00:00	2	6	291	0	1006.35	222.4	1578.73	43.42	320.14	166.52	0	262.44	3600	1200	66	1561	22	660	49	0	93	3651	204	3694	94	26784808	96425
3	002:00:00	003:00:00	2	6	291	0	1159.48	17.99	736.23	950.99	97.3	501.12	2.42	134.47	3600	537	5	556	69	171	48	2	48	1436	203	8117	89	12332178	44396
4	003:00:00	004:00:00	2	6	291	0	1324.1	132.84	1011.96	45.62	272.35	241.47	0	571.66	3600	810	29	983	28	406	72	0	134	2462	202	12174	90	18559195	66813
5	004:00:00	005:00:00	2	6	291	0	1286.75	8.89	962.39	32.64	214.54	467.29	0	627.5	3600	828	3	1030	24	402	123	0	179	2589	231	17622	96	19244266	69279
6	005:00:00	006:00:00	2	6	291	0	1381.56	113.77	759.67	71.69	311.42	362.44	3.64	595.81	3600	716	27	879	30	366	85	1	221	2325	241	19041	90	15869539	57130
7	006:00:00	007:00:00	2	6	291	0	1431.05	79.18	1223.56	94.06	364.19	181.91	0	226.05	3600	894	20	1118	29	446	52	0	137	2696	246	23241	94	22700586	81722
8	007:00:00	008:00:00	2	6	291	0	1416.4	36.08	626.66	744.96	203.58	271.98	0	300.34	3600	549	8	536	79	214	54	0	94	1534	209	27271	86	11280539	40610
9	008:00:00	009:00:00	2	6	291	0	760.4	138.52	274.64	2080.61	49.87	164.55	6.72	124.69	3600	301	16	270	56	71	16	2	40	772	192	32014	85	4421168	15916
10	009:00:00	010:00:00	2	6	291	0	1306.73	195.75	848.31	67.65	387.97	86.79	8.54	698.26	3600	896	44	924	34	358	29	1	126	2412	236	34629	90	17421057	62716
11	010:00:00	011:00:00	2	6	291	0	1389.39	182.41	789.19	18.98	187.09	380.38	2.52	650.04	3600	764	30	855	21	245	66	1	169	2151	195	37042	84	13459187	48453
12	011:00:00	012:00:00	2	6	291	0	1549.44	51.99	921.86	93.19	84.25	558.13	2.18	338.96	3600	768	11	725	31	152	115	1	89	1892	185	39928	85	14378723	51763
13	012:00:00	013:00:00	2	6	291	0	1258.6	53.6	559.04	1221.36	39.29	346.21	1.63	120.27	3600	513	10	447	58	71	52	1	42	1194	161	43355	76	7186860	25873
14	013:00:00	014:00:00	2	6	291	0	1119.1	317.22	223.35	1503.07	23.73	279.06	3.26	131.21	3600	303	7	221	78	38	58	4	50	759	179	49858	77	3003003	10811
15	014:00:00	015:00:00	2	6	291	0	1215.85	21.77	449.36	1353.73	36.07	359.72	0	163.5	3600	468	4	390	87	46	76	0	82	1153	171	51543	71	5376444	19355
16	015:00:00	016:00:00	2	6	291	0	256.16	0	19.23	3299.11	0	6.32	0	19.18	3600	115	0	20	94	0	3	0	7	239	88	55954	62	0.191007	688
17	016:00:00	017:00:00	2	6	291	0	580.21	68.87	85.62	2226.86	23.85	250.97	0	363.62	3600	169	2	100	73	22	31	0	66	463	181	60446	75	1842436	6633
18	017:00:00	018:00:00	2	6	291	0	285.11	11.98	7.79	3135.8	0	56.16	0	103.16	3600	94	1	10	83	0	36	0	43	267	102	64138	63	0.110511	398
19	018:00:00	019:00:00	2	6	291	0	1127.97	236.44	153.58	1491.55	155.22	199.4	0	235.84	3600	368	7	211	114	79	44	0	63	886	176	65449	74	3028080	10901
20	019:00:00	020:00:00	2	6	291	0	129.83	0	0	3447.76	0	6.75	0	15.66	3600	70	0	0	80	0	2	0	12	164	0	0	0	0	0
21	020:00:00	021:00:00	2	6	291	0	1032.11	14.92	92.16	1738.75	132.28	246.92	0	342.86	3600	237	2	139	82	54	65	0	99	678	200	74921	73	2272148	8180
22	021:00:00	022:00:00	2	6	291	0	454.36	26.4	55.9	2824.04	5.92	214.84	0	18.54	3600	142	4	63	65	4	19	0	14	311	140	75637	73	0.645864	2325
23	022:00:00	023:00:00	2	6	291	0	358.67	0	21.2	3052.79	7.67	104.52	0	55.15	3600	105	0	19	93	2	18	0	34	271	117	80976	66	0.174555	628
24	023:00:00	024:00:00	2	6	291	0	135.62	0	0	3438.84	0	9.38	0	16.16	3600	70	0	0	75	0	2	0	10	157	0	0	0	0	0
1	000:00:00	001:00:00	3	1	317	0	1784.34	337.5	373.97	368.42	119.92	596.37	0	19.48	3600	655	16	539	52	104	54	0	11	1431	190	240	76	5053959	18194
2	001:00:00	002:00:00	3	1	317	0	1121.98	262.16	160.25	1536.77	68.48	441.51	0	8.85	3600	350	5	245	74	48	30	0	10	762	209	4180	79	2492674	8974
3	002:00:00	003:00:00	3	1	317	0	1355.85	59.19	189.82	1637.88	88.46	255.66	0	13.14	3600	393	3	268	83	68	27	0	3	845	202	10100	76	3159414	11374
4	003:00:00	004:00:00	3	1	317	0	1067.59	93.35	121.98	1794.56	137.8	374.86	4.42	5.44	3600	331	3	209	101	90	23	1	1	759	231	11681	79	2372193	8540
5	004:00:00	005:00:00	3	1	317	0	1660.35	939.86	324.77	378.54	120.7	129.41	2.05	44.32	3600	630	40	536	30	113	16	1	18	1384	243	16889	83	5550804	19983
6	005:00:00	006:00:00	3	1	317	0	1697.46	1059.11	424.44	47.68	241.38	42.9	3.36	83.67	3600	792	44	733	22	182	10	1	35	1819	246	20103	86	8083075	29099
7	006:00:00	007:00:00	3	1	317	0	1973.67	685.37	435.91	77.16	200.01	161.49	17.27	49.12	3600	783	24	706	29	170	25	9	17	1763	243	23888	85	7674089	27627
8	007:00:00	008:00:00	3	1	317	0	1902.25	701.25	347.28	35.91	254.8	282.65	2.61	73.25	3600	661	22	589	21	175	34	1	34	1537	274	26072	83	6724019	24206
9	008:00:00	009:00:00	3	1	317	0	2339.66	374.67	445.06	47.49	265.72	99.36	3	25.04	3600	781	13	706	25	169	20	1	8	1723	281	31596	81	8295532	29864
10	009:00:00	010:00:00	3	1	317	0	1609.69	188.8	237.35	1047.24	182.98	319.89	0	14.05	3600	514	10	408	79	102	25	0	9	1147	244	32696	81	4797503	17271
11	010:00:00	011:00:00	3	1	317	0	1106.81	96.87	103.34	1899.91	101.55	280.68	2.77	8.07	3600	266	3	162	73	41	30	1	4	580	294	36295	79	2250617	8102
12	011:00:00	012:00:00	3	1	317	0	923.64	534.03	161.61	1459.15	89.59	70.54	2.01	359.43	3600	273	14	259	26	65	12	1	52	702	222	42848	81	3996677	14388
13	012:00:00	013:00:00	3	1	317	0	1493.21	269.94	161.89	1184.62	109.56	291.07	5.21	84.5	3600	363	5	214	110	45	31	3	31	802	196	43969	76	2910423	10478
14	013:00:00	014:00:00	3	1	317	0	786.35	291.42	112.46	2253.85	29.37	121.98	0	4.57	3600	259	14	153	75	20	18	0	3	542	239	50039	85	1740157	6265
15	014:00:00	015:00:00	3	1	317	0	817.09	15.66	68.67	2423.62	0.21	274.75	0	0	3600	166	1	68	73	1	32	0	0	341	207	51113	75	0.773124	2783
16	015:00:00	016:00:00	3	1	317	0	883.21	148.46	86.97	2217.55	62.77	194.82	0	6.22	3600	270	5	166	81	42	21	0	5	590	239	54417	79	1772193	6380
17	016:00:00	017:00:00	3	1	317	0	703.34	109.01	81.38	2551.15	68.91	63.95	0	22.26	3600	229	6	148	58	35	5	0	4	485	202	60358	80	1778854	6404
18	017:00:00	018:00:00	3	1	317	0	1149.99	65.42	73.6	2007.22	23.62	254.78	0	25.37	3600	233	5	100	103	8	26	0	7	482	168	61973	71	0.988991	3560
19	018:00:00	019:00:00	3	1	317	0	933.86	187.77	94.19	2071.68	21.9	194.31	0	96.29	3600	234	4	121	109	12	18	0	35	533	234	65948	78	1689772	6083
20	019:00:00	020:00:00	3	1	317	0	264.71	10.64	31.01	3235.42	0	36.1	0	22.12	3600	101	1	33	68	0	1	0	4	208	176	69184	75	0.324708	1169
21	020:00:00	021:00:00	3	1	317	0	1418.19	164.64	136.68	1484.71	48.75	325.39	0	21.64	3600	300	7	156	97	22	36	0	5	623	192	73700	78	2200853	7923
22	021:00:00	022:00:00	3	1	317	0	280.73	0	9.17	3283.07	0	27.03	0	0	3600	79	0	8	68	0	5	0	0	160	198	75623	76	0.069017	248
23	022:00:00	023:00:00	3	1	317	0	109.06	0	11.16	3479.78	0	0	0	0	3600	58	0	8	50	0	0	0	0	116	93	82136	64	0.071619	258
24	023:00:00	024:00:00	3	1	317	0	598.16	0	41.79	2764.4	41.67	153.98	0	0	3600	170	0	70	84	27	15	0	0	366	136	84049	70	0.525706	1893
1	000:00:00	001:00:00	3	2	310	0	1681.33	50.37	365.01	571.14	49.72	393.51	0	488.92	3600	492	3	399	108	42	80	0	146	1270	202	3352	72	4870534	17534
2	001:00:00	002:00:00	3	2	310	0	1257.03	0	125.79	1867.58	89.41	116.23	0	143.96	3600	253	0	130	101	37	25	0	49	595	208	5820	68	0.9668	3480
3	002:00:00	003:00:00	3	2	310	0	1203.5	0	122.72	1837.98	61.22	207.26	3.53	163.79	3600	313	0	148	174	32	41	2	72	782	176	8092	70	1550143	5581
4	003:00:00	004:00:00	3	2	310	0	1099.18	0	146.09	1804.17	15.39	379.48	5.74	149.95	3600	281	0	157	112	10	70	2	84	716	155	12250	69	1687648	6076
5	004:00:00	005:00:00	3	2	310	0	1803.12	70.64	373.13	698.02	83.63	271.97	0	299.49	3600	584	4	436	115	61	112	0	129	1441	174	17397	79	4766442	17159
6	005:00:00	006:00:00	3	2	310	0	1956.13	0	382.24	720.94	115.79	191.62	2.9	230.38	3600	621	0	425	176	77	55	1	110	1465	185	19464	79	4126340	14855
7	006:00:00	007:00:00	3	2	310	0	2134.74	45.65	357.22	473.61	136.84	251.07	0	200.87	3600	562	2	412	104	94	30	0	57	1261	209	22688	84	4695132	16902
8	007:00:00	008:00:00	3	2	310	0	2142.87	150.73	517.69	83.73	290.32	278.93	6.88	128.85	3600	725	6	694	36	233	22	3	48	1767	212	25840	83	9787211	35234
9	008:00:00	009:00:00	3	2	310	0	2196.59	196.27	426.23	312.95	135.79	182.24	31.91	118.02	3600	654	8	565	74	119	47	6	52	1525	198	28825	83	7597355	27350
10	009:00:00	010:00:00	3	2	310	0	1235.95	22.55	141.66	1806.39	54.1	313.85	12.32	13.18	3600	329	1	206	107	34	27	5	4	713	198	33616	81	2493234	8976
11	010:00:00	011:00:00	3	2	310	0	1187.39	109.27	172.75	1694.03	96.38	188.71	34.56	116.91	3600	341	4	275	72	74	32	8	51	857	242	39264	83	3343615	12037
12	011:00:00	012:00:00	3	2	310	0	2089.51	38.38	290.54	456.05	251.38	232.6	20.52	221.02	3600	626	2	484	143	133	33	10	55	1486	208	40792	81	6047494	21771
13	012:00:00	013:00:00	3	2	310	0	620.65	0	63.86	2495.08	86.99	132.8	11.74	188.88	3600	188	0	95	89	41	21	6	36	476	215	44176	78	1880670	6770
14	013:00:00	014:00:00	3	2	310	0	1982.7	132.64	264.69	658.48	176.73	210.24	38.41	136.11	3600	497	7	364	74	92	37	12	21	1104	215	48015	82	4920199	17713
15	014:00:00	015:00:00	3	2	310	0	705.35	0	54.27	2686.45	13.71	128.22	12	0	3600	180	0	73	88	8	13	4	0	366	161	50668	73	0.842865	3034
16	015:00:00	016:00:00	3	2	310	0	938.78	44.96	100.84	2103.06	71.49	208.54	18.86	113.47	3600	251	3	154	71	26	13	8	26	552	187	54158	77	2265825	8157
17	016:00:00	017:00:00	3	2	310	0	1017.22	36.29	117.17	2005.91	106.57	131.06	36.28	149.5	3600	286	1	176	84	44	21	8	32	652	186	60175	76	2501628	9006
18	017:00:00	018:00:00	3	2	310	0	425.16	0	31.91	3015.18	38.32	80.65	8.78	0	3600	138	0	56	68	19	6	3	0	290	201	61492	72	0.578044	2081
19	018:00:00	019:00:00	3	2	310	0	1263.12	93.12	138.12	1698.05	119.46	157.33	0	130.8	3600	347	4	233	112	59	18	0	37	810	185	64924	77	3023657	10885
20	019:00:00	020:00:00	3	2	310	0	579.9	0	76.21	2588.9	67.44	142.43	9.86	135.26	3600	189	0	147	55	39	13	4	33	480	230	71060	77	1904883	6858
21	020:00:00	021:00:00	3	2	310	0	336.4	0	13.08	3117.4	9.36	123.76	0	0	3600	97	0	25	70	8	11	0	0	211	113	72022	69	0.211011	760
22	021:00:00	022:00:00	3	2	310	0	804.47	113.84	141.05	2211.32	95.71	32.67	2.91	198.03	3600	237	2	203	54	49	6	4	43	598	210	78928	77	3096014	11146
23	022:00:00	023:00:00	3	2	310	0	734.75	0	66.33	2638.12	16.85	130.72	13.23	0	3600	179	0	88	72	6	18	3	0	366	173	79890	74	0.738457	2658
24	023:00:00	024:00:00	3	2	310	0	162.36	0	16.69	3389.43	0	6.33	25.19	0	3600	82	0	21	59	0	2	3	0	167	155	85678	64	0.161497	581
1	000:00:00	001:00:00	3	3	311	0	1784.38	325.63	342.88	737.96	149.77	212.71	0	46.67	3600	599	23	512	47	120	33	0	30	1364	179	180	72	4667407	16803
2	001:00:00	002:00:00	3	3	311	0	1575.07	164.15	166.14	1191.54	183.71	283.34	6.4	29.65	3600	467	5	280	114	107	38	6	10	1027	182	5623	76	3109007	11192
3	002:00:00	003:00:00	3	3	311	0	1089.49	33.01	86.59	1843.53	88.66	369.27	0	89.45	3600	295	1	139	126	47	31	0	25	664	177	9400	75	1859383	6694
4	003:00:00	004:00:00	3	3	311	0	1775.66	393.84	224.38	542.59	174.96	469.78	0	18.79	3600	507	17	358	67	95	45	0	9	1098	221	12992	78	3837493	13815
5	004:00:00	005:00:00	3	3	311	0	1601.07	950.4	367.52	70.31	199.65	285.54	2.34	123.17	3600	652	109	523	37	147	31	2	90	1591	207	16322	78	5327703	19180
6	005:00:00	006:00:00	3	3	311	0	1596.07	1018.02	361.71	183.08	182.98	142.57	7.52	108.05	3600	649	111	520	59	149	31	7	85	1611	228	20926	82	5712798	20566
7	006:00:00	007:00:00	3	3	311	0	1661.05	836.93	357.05	171.69	184.36	253.62	0	135.3	3600	651	96	534	51	134	39	0	85	1590	222	23900	82	6047654	21772
8	007:00:00	008:00:00	3	3	311	0	1696.43	841.59	407.12	217.81	123.34	210.48	0	103.23	3600	743	106	572	71	107	44	0	78	1721	245	26759	84	6084647	21905
9	008:00:00	009:00:00	3	3	311	0	1648.83	669.47	607.81	250.02	177.08	141.66	2.4	102.73	3600	871	130	807	45	158	15	1	104	2131	241	31219	83	8392843	30214
10	009:00:00	010:00:00	3	3	311	0	1938.54	486.24	545.57	122.71	160.34	231.07	0	115.53	3600	757	102	701	46	162	31	0	98	1897	231	33234	80	7604926	27378
11	010:00:00	011:00:00	3	3	311	0	867.21	103.58	128.37	2107.88	84.96	139.68	3.8	164.52	3600	292	17	193	82	44	17	1	33	679	222	36226	80	2423874	8726
12	011:00:00	012:00:00	3	3	311	0	1016.82	661.55	318.15	1105.48	115.62	59.29	0	323.09	3600	586	98	491	71	96	13	0	114	1469	193	42203	79	5475939	19713
13	012:00:00	013:00:00	3	3	311	0	1840.17	423.42	376.78	99.87	506.37	290.93	0	62.46	3600	792	58	686	53	268	35	0	52	1944	237	46448	79	7895705	28425
14	013:00:00	014:00:00	3	3	311	0	1871.47	537.06	276.14	259.12	279.74	363.72	1.78	10.97	3600	609	51	474	79	186	44	1	15	1459	237	47206	79	4937550	17775
15	014:00:00	015:00:00	3	3	311	0	1031.15	32.31	84.84	2157.31	32.75	258.14	0	3.5	3600	252	5	107	97	23	40	0	2	526	184	51696	76	1208321	4350
16	015:00:00	016:00:00	3	3	311	0	177.87	0	0	3394.23	0	27.9	0	0	3600	30	0	0	29	0	2	0	0	61	0	0	0	0	0
17	016:00:00	017:00:00	3	3	311	0	911.7	65.52	62.95	1988.45	75.14	492.65	0	3.59	3600	224	6	99	76	51	42	0	1	499	168	58264	79	1310117	4716
18	017:00:00	018:00:00	3	3	311	0	181.7	0	4.41	3392.39	0	19.21	2.29	0	3600	53	0	7	44	0	2	1	0	107	95	64532	67	0.047189	170
19	018:00:00	019:00:00	3	3	311	0	1083.66	295.42	135.66	1265.32	153.13	634.26	0	32.55	3600	360	19	239	89	87	45	0	6	845	179	66064	80	2540000	9144
20	019:00:00	020:00:00	3	3	311	0	87	0	0	3513	0	0	0	0	3600	42	0	0	43	0	0	0	0	85	0	0	0	0	0
21	020:00:00	021:00:00	3	3	311	0	99.13	0	0	3500.87	0	0	0	0	3600	37	0	0	37	0	0	0	0	74	0	0	0	0	0
22	021:00:00	022:00:00	3	3	311	0	865.33	21.87	48.84	2021.74	90.18	545.47	2.01	4.56	3600	253	2	112	122	48	30	2	1	570	196	76032	76	1174740	4229
23	022:00:00	023:00:00	3	3	311	0	82.4	0	0	3517.6	0	0	0	0	3600	37	0	0	38	0	0	0	0	75	0	0	0	0	0
24	023:00:00	024:00:00	3	3	311	0	953.12	6.22	71.5	1830.21	9.2	583.43	0	146.32	3600	234	1	121	102	15	40	0	30	543	186	84486	76	1233831	4442
1	000:00:00	001:00:00	3	4	343	0	1074.68	252.27	1411.06	121.98	321.5	148.84	2.01	267.66	3600	843	33	1353	30	777	21	1	36	3094	221	224	103	27354431	98476
2	001:00:00	002:00:00	3	4	343	0	751.46	33.12	351.52	2016.33	93.12	307.16	0	47.29	3600	362	7	329	66	133	52	0	22	971	222	3607	94	6596011	23746
3	002:00:00	003:00:00	3	4	343	0	800.44	105.2	385.91	1810.83	81.81	204.12	0	211.69	3600	371	13	346	74	110	34	0	77	1025	197	9883	93	7053805	25394
4	003:00:00	004:00:00	3	4	343	0	645.6	51.34	215.18	1895.45	66.7	266.55	0	459.18	3600	325	9	225	142	65	90	0	161	1017	237	11991	90	4345470	15644
5	004:00:00	005:00:00	3	4	343	0	1835.38	121.82	690.8	266.05	240.27	97.13	0	348.55	3600	776	19	720	86	222	35	0	99	1957	235	15250	90	12777924	46001
6	005:00:00	006:00:00	3	4	343	0	1732.77	192.12	642.79	257.57	215.34	218.71	2.87	337.83	3600	648	27	614	75	216	58	1	106	1745	225	19668	91	12078472	43482
7	006:00:00	007:00:00	3	4	343	0	1141.18	524.3	577.97	756.06	79.02	140.28	0	381.19	3600	485	27	483	131	160	31	0	105	1422	223	22094	88	9867920	35525
8	007:00:00	008:00:00	3	4	343	0	1039.3	46.12	265.44	1760.33	18.77	363.61	0	106.43	3600	328	14	233	77	34	64	0	49	799	223	25566	96	4501880	16207
9	008:00:00	009:00:00	3	4	343	0	1317.5	544.38	743.94	174.59	161.7	94.11	0	563.78	3600	689	41	762	53	254	35	0	134	1968	231	31152	93	13477121	48518
10	009:00:00	010:00:00	3	4	343	0	1515.22	296.87	830.73	293.41	192.97	163.74	0	307.06	3600	759	30	797	75	278	50	0	99	2088	240	34100	100	16197200	58310
11	010:00:00	011:00:00	3	4	343	0	1364.83	185.83	553.39	677.69	140.37	233.53	0	444.36	3600	531	32	480	128	151	50	0	161	1533	242	36119	95	11013842	39650
12	011:00:00	012:00:00	3	4	343	0	940.31	192.33	565.37	1183.89	100.38	114.96	0	502.76	3600	495	29	528	97	180	54	0	175	1558	242	40122	95	11161655	40182
13	012:00:00	013:00:00	3	4	343	0	293.72	71.02	111.78	3025.55	26.71	30.55	0	40.67	3600	148	3	78	91	27	10	0	26	383	166	46694	79	1652262	5948
14	013:00:00	014:00:00	3	4	343	0	1099.5	1003.72	554.03	259.46	156.9	169.71	0	356.68	3600	523	42	499	90	197	75	0	118	1544	220	47577	91	10575281	38071
15	014:00:00	015:00:00	3	4	343	0	689.98	772.3	474.23	1101.28	60.19	378.2	0	123.82	3600	382	48	374	58	158	30	0	26	1076	210	52177	102	8886254	31991
16	015:00:00	016:00:00	3	4	343	0	84.37	0	0	3476.78	0	6.51	0	32.34	3600	42	0	0	52	0	4	0	17	115	0	0	0	0	0
17	016:00:00	017:00:00	3	4	343	0	1292.08	559.68	363.61	581.61	63.98	283.18	0	455.86	3600	431	30	297	129	74	94	0	139	1194	239	60412	85	6519654	23471
18	017:00:00	018:00:00	3	4	343	0	239.58	0	10.21	3311.52	0	11.55	0	27.14	3600	65	0	11	51	0	3	0	2	132	60	61326	53	0.033101	119
19	018:00:00	019:00:00	3	4	343	0	1112.83	558.17	393.17	757.43	131.71	328.54	0	318.15	3600	424	33	373	86	156	71	0	119	1262	205	66636	91	7865212	28315
20	019:00:00	020:00:00	3	4	343	0	972.19	155.02	151.44	1851.95	155.6	145.29	3.28	165.23	3600	324	11	197	114	87	51	1	96	881	242	70687	85	3674959	13230
21	020:00:00	021:00:00	3	4	343	0	361.8	0	8.31	2975.12	0	220.92	11.17	22.68	3600	105	0	9	89	0	25	1	17	246	106	72426	69	0.072449	261
22	021:00:00	022:00:00	3	4	343	0	92.25	0	0	3500.85	0	6.9	0	0	3600	32	0	0	32	0	2	0	0	66	0	0	0	0	0
23	022:00:00	023:00:00	3	4	343	0	809.51	25.78	56.99	2009.69	63.72	364.25	2.11	267.95	3600	205	2	73	94	27	37	1	30	469	171	81356	74	1531894	5515
24	023:00:00	024:00:00	3	4	343	0	626.99	0	14.85	2591.37	0	278.14	5.19	83.46	3600	160	0	20	115	0	54	2	44	395	103	83119	65	0.104711	377
1	000:00:00	001:00:00	3	5	344	0	1357.66	1055.84	417.84	315.41	109.04	212.95	6.55	124.71	3600	627	43	546	45	128	55	2	78	1524	250	3121	85	6706321	24143
2	001:00:00	002:00:00	3	5	344	0	1545.98	897.17	244.98	263.44	59.16	533.8	5.8	49.67	3600	465	20	334	79	56	40	2	17	1013	202	5855	82	3606554	12984
3	002:00:00	003:00:00	3	5	344	0	1294.44	342.39	151.11	1152.58	127.42	427.37	2.46	102.23	3600	367	7	272	78	78	33	2	42	879	173	9553	75	2546362	9167
4	003:00:00	004:00:00	3	5	344	0	1037.82	807.67	160.34	1147.77	139.63	137.61	2.51	166.65	3600	363	24	258	83	97	68	1	106	1000	202	14180	82	3274832	11789
5	004:00:00	005:00:00	3	5	344	0	943.58	1799.11	192.85	368.81	81.53	164.01	2.48	47.63	3600	395	59	273	50	74	19	1	32	903	228	15308	88	3753424	13512
6	005:00:00	006:00:00	3	5	344	0	987.49	1270.81	158.76	813.36	225.93	41.02	2.79	99.84	3600	382	43	221	89	104	13	1	49	902	230	20332	88	4393522	15817
7	006:00:00	007:00:00	3	5	344	0	729.91	1957.13	179.71	229.16	48.91	96.99	0	358.19	3600	310	73	253	42	43	41	0	128	890	236	23078	89	3794188	13659
8	007:00:00	008:00:00	3	5	344	0	1056.8	1425.63	236.19	422.19	92.18	140.53	7.62	218.86	3600	459	61	344	48	66	14	1	67	1060	288	27249	91	4838970	17420
9	008:00:00	009:00:00	3	5	344	0	1023.91	1796.86	261.44	44.26	162.98	76.64	9.87	224.04	3600	406	63	373	15	79	20	6	76	1038	221	30047	86	5553204	19992
10	009:00:00	010:00:00	3	5	344	0	941.81	1890.99	249.32	136.44	121.14	74.92	5.77	179.61	3600	453	70	413	28	87	11	2	58	1122	199	32915	84	4939783	17783
11	010:00:00	011:00:00	3	5	344	0	1064.5	1680.75	332.65	63.78	118.84	48.38	7.8	283.3	3600	484	63	474	23	92	11	3	86	1236	325	36284	87	6636996	23893
12	011:00:00	012:00:00	3	5	344	0	1488.61	1273.47	443.71	58.97	156.93	52.52	3.16	122.63	3600	561	49	543	32	131	12	2	65	1395	209	42455	84	7760210	27937
13	012:00:00	013:00:00	3	5	344	0	1399.08	1137.01	414.29	68.31	197.4	93.19	14.13	276.59	3600	608	49	581	31	146	15	4	72	1506	230	43824	85	8152521	29349
14	013:00:00	014:00:00	3	5	344	0	1526.41	1309.32	247.13	118.66	124.87	140.93	0	132.68	3600	392	37	297	50	80	28	0	47	931	227	47190	82	4480338	16129
15	014:00:00	015:00:00	3	5	344	0	789.58	275.87	142.04	2096.66	41.69	124.82	0	129.34	3600	233	10	160	77	40	19	0	21	560	183	50879	81	2475703	8913
16	015:00:00	016:00:00	3	5	344	0	103.74	0	0	3491.46	0	4.8	0	0	3600	42	0	0	42	0	1	0	0	85	0	0	0	0	0
17	016:00:00	017:00:00	3	5	344	0	966.98	311.44	132.21	1715.11	54.73	340.07	0	79.46	3600	260	15	158	71	27	29	0	21	581	191	59234	79	2223341	8004
18	017:00:00	018:00:00	3	5	344	0	83.35	0	0	3510.65	0	6	0	0	3600	36	0	0	36	0	1	0	0	73	0	0	0	0	0
19	018:00:00	019:00:00	3	5	344	0	1363.5	383.67	135.14	1236.33	52.17	370.58	0	58.61	3600	351	10	173	163	27	48	0	50	822	258	65216	78	2233163	8039
20	019:00:00	020:00:00	3	5	344	0	146.1	0	3.79	3416.16	0.78	33.17	0	0	3600	60	0	7	49	1	5	0	0	122	111	70524	82	0.06289	226
21	020:00:00	021:00:00	3	5	344	0	81.41	0	4.44	3504.84	0	9.31	0	0	3600	35	0	6	28	0	2	0	0	71	95	74888	71	0.039502	142
22	021:00:00	022:00:00	3	5	344	0	158.63	0	4.4	3414.06	0	22.91	0	0	3600	78	0	4	70	0	4	0	0	156	117	75748	77	0.05378	194
23	022:00:00	023:00:00	3	5	344	0	1225.18	543.01	146.78	1082.13	123.61	417.08	5.04	57.17	3600	351	18	250	74	62	25	2	16	798	253	81018	80	2918002	10505
24	023:00:00	024:00:00	3	5	344	0	96.8	0	5.86	3477.88	0	19.46	0	0	3600	45	0	2	41	0	3	0	0	91	118	85696	76	0.063429	228
1	000:00:00	001:00:00	3	6	301	0	1112.04	614.71	1161.69	15.83	320.13	54.56	0	321.04	3600	1426	117	1818	7	664	29	0	110	4171	240	2024	103	22494271	80979
2	001:00:00	002:00:00	3	6	301	0	1215.22	248.55	1380.96	17.44	385.21	57.96	5.96	288.7	3600	1606	54	1944	11	630	43	2	130	4420	225	3650	98	26107263	93986
3	002:00:00	003:00:00	3	6	301	0	954.28	85.45	845.74	836.27	172.26	380.57	0	325.43	3600	824	21	953	55	271	97	0	197	2418	239	9173	93	15992159	57572
4	003:00:00	004:00:00	3	6	301	0	655.89	0	320.75	2158.52	60.78	185.4	0	218.66	3600	281	0	248	84	82	35	0	64	794	162	12498	79	4774202	17187
5	004:00:00	005:00:00	3	6	301	0	1437.57	287.77	655.89	259.25	244.06	308.67	3	403.79	3600	1045	81	1038	38	259	90	1	163	2715	250	16451	95	13355495	48080
6	005:00:00	006:00:00	3	6	301	0	1493.87	304.45	887.52	213.97	176.15	297.22	2.38	224.44	3600	994	71	964	71	300	64	1	80	2545	205	18096	93	16730673	60230
7	006:00:00	007:00:00	3	6	301	0	663.2	9.74	127.67	2482	6.3	311.09	0	0	3600	221	5	126	75	20	29	0	0	476	175	21814	87	1914378	6892
8	007:00:00	008:00:00	3	6	301	0	717.68	111.31	290.09	2122.98	102.6	59	0	196.34	3600	472	32	413	78	109	16	0	72	1192	223	28506	87	5309644	19115
9	008:00:00	009:00:00	3	6	301	0	1336.72	392.21	928.57	89.49	255.03	279.67	7.11	311.2	3600	1128	98	1118	33	302	81	2	112	2874	240	29082	96	17479892	62928
10	009:00:00	010:00:00	3	6	301	0	965.09	39.62	481	1531.73	148.46	245.26	6.6	182.24	3600	549	16	525	89	177	55	2	85	1498	221	32763	91	8650082	31140
11	010:00:00	011:00:00	3	6	301	0	760.96	0	152.68	2118.33	17.08	363.03	13.91	174.01	3600	199	0	111	76	13	54	3	53	509	135	37054	71	1983270	7140
12	011:00:00	012:00:00	3	6	301	0	197.25	0	5.99	3349.08	0.08	28.44	0	19.16	3600	57	0	3	57	1	5	0	9	132	121	41855	74	0.083093	299
13	012:00:00	013:00:00	3	6	301	0	983.33	49.95	127.17	1310.31	63.36	580.91	17.74	467.23	3600	281	2	133	103	30	144	2	150	845	218	44693	74	2519825	9071
14	013:00:00	014:00:00	3	6	301	0	425.81	0	68.92	2877.01	5.36	79.24	16.03	127.63	3600	146	0	65	99	10	45	1	66	432	144	47833	72	0.861477	3101
15	014:00:00	015:00:00	3	6	301	0	464.16	0	14.37	2637.25	16.15	251.23	0	216.84	3600	135	0	18	126	6	96	0	109	490	144	50624	70	0.218931	788
16	015:00:00	016:00:00	3	6	301	0	1511.25	155.12	525.89	618.05	153.2	306.17	6.27	324.05	3600	659	23	573	97	142	110	2	139	1745	237	54992	78	7548318	27174
17	016:00:00	017:00:00	3	6	301	0	462.72	57.05	143.26	2440.37	16.33	297.25	0	183.02	3600	165	2	117	66	20	67	0	87	524	198	58341	79	1966840	7081
18	017:00:00	018:00:00	3	6	301	0	1283.69	164.16	178.67	960.73	221.73	524.24	4.99	261.79	3600	341	4	247	94	111	104	2	136	1039	194	64258	75	3540242	12745
19	018:00:00	019:00:00	3	6	301	0	932.35	84.08	175.76	1856.98	32.01	373.86	4.81	140.15	3600	271	2	177	74	38	93	4	76	735	160	65265	78	2346463	8447
20	019:00:00	020:00:00	3	6	301	0	908.09	81.19	124.52	1837.64	216.22	304.52	13.31	114.51	3600	322	2	208	75	102	65	3	41	818	210	71128	80	3090187	11125
21	020:00:00	021:00:00	3	6	301	0	783.46	0	34.83	2128.11	2.33	450.8	0	200.47	3600	144	0	44	102	4	125	0	135	554	118	74833	69	0.365075	1314
22	021:00:00	022:00:00	3	6	301	0	395.52	0	13.09	3057.77	0	109.83	0	23.79	3600	88	0	10	68	0	30	0	21	217	77	77856	59	0.061551	222
23	022:00:00	023:00:00	3	6	301	0	330.2	106.47	30.35	2835.27	55.28	72.03	0	170.4	3600	125	1	74	70	30	31	0	56	387	198	82482	82	1252831	4510
24	023:00:00	024:00:00	3	6	301	0	545.35	1.27	44.34	1957.8	38.95	584.85	9.92	417.52	3600	172	1	95	72	26	131	1	152	650	245	82924	78	1654615	5957
1	000:00:00	001:00:00	4	1	302	0	1090.75	874.15	1270.16	14.78	222.85	33.48	0	93.83	3600	1363	101	1589	8	495	13	0	76	3645	241	1029	104	24256215	87322
2	001:00:00	002:00:00	4	1	302	0	1296.56	270.01	1302.67	92.03	229.36	272.6	0	136.77	3600	1097	37	1453	37	483	50	0	175	3332	231	5675	99	23964818	86273
3	002:00:00	003:00:00	4	1	302	0	1122.25	810.65	994.23	33.58	190.14	323.75	0	125.4	3600	881	55	1045	13	383	58	0	88	2523	233	8839	97	17528404	63102
4	003:00:00	004:00:00	4	1	302	0	1384.23	408.54	1209.34	11.57	389.89	87.74	0	108.69	3600	1176	33	1530	15	655	21	0	68	3498	225	12055	101	23880106	85968
5	004:00:00	005:00:00	4	1	302	0	1537.41	452.64	1039.26	33.77	256.64	157.33	0	122.95	3600	942	35	1211	17	476	32	0	66	2779	235	16987	95	17637739	63496
6	005:00:00	006:00:00	4	1	302	0	1393.43	1079.17	571.58	21.13	238.15	106.32	0	190.22	3600	672	43	703	9	192	20	0	75	1714	216	20512	87	9731604	35034
7	006:00:00	007:00:00	4	1	302	0	1585.97	735.32	403.42	112.72	278.72	280.86	0	202.99	3600	552	24	480	40	183	38	0	67	1384	203	24087	83	7398718	26635
8	007:00:00	008:00:00	4	1	302	0	1098.39	0	115.15	1911.74	38.45	436.27	0	0	3600	248	0	148	66	23	29	0	0	514	131	28371	67	1189770	4283
9	008:00:00	009:00:00	4	1	302	0	837.28	653.86	121	1288.96	127.75	201.74	0	369.41	3600	265	22	187	49	81	19	0	61	684	179	32322	81	3246600	11688
10	009:00:00	010:00:00	4	1	302	0	1036.81	0	82.86	2055.59	61.33	353.78	0	9.63	3600	242	0	122	86	31	26	0	5	512	198	34063	76	1404935	5058
11	010:00:00	011:00:00	4	1	302	0	1490.07	8.85	154.56	1471.09	211.7	257.47	0	6.26	3600	463	1	354	60	136	27	0	2	1043	243	38462	78	3683159	13259
12	011:00:00	012:00:00	4	1	302	0	943.34	8.45	76.93	2262.5	85.41	162.39	0	60.98	3600	241	1	142	83	54	25	0	25	571	208	43056	76	1549295	5577
13	012:00:00	013:00:00	4	1	302	0	929.87	57.59	76.15	2284.6	9.99	241.8	0	0	3600	241	1	93	122	7	24	0	0	488	159	43776	67	0.846545	3048
14	013:00:00	014:00:00	4	1	302	0	181.17	0	0	3403.13	0	15.7	0	0	3600	80	0	0	78	0	3	0	0	161	0	0	0	0	0
15	014:00:00	015:00:00	4	1	302	0	1008.86	35.4	116.89	2126.04	102.69	210.12	0	0	3600	309	2	188	89	74	18	0	0	680	196	52665	72	1802067	6487
16	015:00:00	016:00:00	4	1	302	0	682.63	165.84	66.15	2314.91	30.51	339.96	0	0	3600	175	4	74	71	22	21	0	0	367	138	54287	72	0.868849	3128
17	016:00:00	017:00:00	4	1	302	0	598.15	0	14.93	2580.94	31.53	374.45	0	0	3600	146	0	23	90	13	26	0	0	298	106	58554	58	0.101235	364
18	017:00:00	018:00:00	4	1	302	0	363.53	0	30.37	2999.99	85.47	5	0	115.64	3600	121	0	72	59	34	1	0	35	322	139	64647	74	1014096	3651
19	018:00:00	019:00:00	4	1	302	0	1737.44	141.11	200.54	556.76	371.43	434.11	4.52	154.09	3600	478	6	358	67	144	29	2	24	1108	221	67467	71	4365007	15714
20	019:00:00	020:00:00	4	1	302	0	92.4	0	0	3507.6	0	0	0	0	3600	44	0	0	45	0	0	0	0	89	0	0	0	0	0
21	020:00:00	021:00:00	4	1	302	0	1073.44	0	107.38	1886.17	263.07	196.56	3.6	69.78	3600	303	0	241	43	113	19	3	28	750	177	75568	70	3002822	10810
22	021:00:00	022:00:00	4	1	302	0	249.23	0	0	3130.1	0	220.67	0	0	3600	69	0	0	58	0	11	0	0	138	0	0	0	0	0
23	022:00:00	023:00:00	4	1	302	0	68.8	0	0	3531.2	0	0	0	0	3600	42	0	0	43	0	0	0	0	85	0	0	0	0	0
24	023:00:00	024:00:00	4	1	302	0	1687.99	0	96.64	988.74	187.01	598.66	0	40.96	3600	355	0	188	86	87	68	0	4	788	208	84310	76	2441168	8788
1	000:00:00	001:00:00	4	2	303	0	1304.66	177.29	1218.47	38.16	352.69	79.08	11.88	417.77	3600	1382	46	1785	21	624	21	3	150	4032	237	442	101	24421400	87917
2	001:00:00	002:00:00	4	2	303	0	1168.46	146.04	1028.35	65.02	298.82	239.81	8.98	644.52	3600	924	26	1174	35	437	38	3	151	2788	241	6849	91	19595476	70544
3	002:00:00	003:00:00	4	2	303	0	1726.32	105.16	842.06	89.78	381.17	285.36	5.73	164.42	3600	1204	22	1252	43	368	63	3	82	3037	249	9945	93	16714077	60171
4	003:00:00	004:00:00	4	2	303	0	1443.37	311.01	1114.36	80.89	322.43	173.09	12.23	142.62	3600	1451	58	1682	30	519	37	4	74	3855	244	11871	107	24071988	86659
5	004:00:00	005:00:00	4	2	303	0	1407.08	232.39	1188.37	84.43	330.04	150.95	4.31	202.43	3600	1674	42	1963	39	642	42	3	86	4491	238	14676	111	27259642	98135
6	005:00:00	006:00:00	4	2	303	0	1191.76	196.47	1595.12	19.7	283.31	149.2	15.96	148.48	3600	1816	49	2360	11	744	26	5	128	5139	237	21299	112	34828989	125384
7	006:00:00	007:00:00	4	2	303	0	1456.78	176.13	1358.37	71.3	312.99	69.12	0	155.31	3600	1692	39	2058	18	630	23	0	138	4598	239	22718	106	30514437	109852
8	007:00:00	008:00:00	4	2	303	0	1425.47	0	985.93	494.3	312.13	89.74	0	292.43	3600	1193	0	1321	84	395	15	0	116	3124	262	26570	100	20927089	75338
9	008:00:00	009:00:00	4	2	303	0	1624.63	336.54	819.56	186.87	410.85	119.09	0.84	101.62	3600	890	31	871	55	276	14	1	39	2177	241	32343	82	13376857	48157
10	009:00:00	010:00:00	4	2	303	0	826.76	0	95.06	2136.49	154.85	283.83	11.33	91.68	3600	269	0	169	82	74	34	4	35	667	168	33198	74	2062751	7426
11	010:00:00	011:00:00	4	2	303	0	906.3	11.14	78.24	2318.09	69.51	146.31	33.3	37.11	3600	220	1	103	92	24	21	7	7	475	159	37647	70	1326361	4775
12	011:00:00	012:00:00	4	2	303	0	990.51	69.76	102.93	1772.32	341.72	108.46	0	214.3	3600	313	3	211	124	136	24	0	65	876	230	41471	79	4078510	14683
13	012:00:00	013:00:00	4	2	303	0	737.88	10.48	106.68	2132.81	136.8	313.34	3.88	158.13	3600	261	1	157	138	59	56	1	102	775	204	43293	71	1825028	6570
14	013:00:00	014:00:00	4	2	303	0	815.64	143.16	112.71	2169.4	176.68	100.69	6.88	74.84	3600	309	2	199	77	110	20	3	24	744	178	48231	75	2553474	9193
15	014:00:00	015:00:00	4	2	303	0	767.24	282.67	146.12	2239.18	89.6	39.69	3.67	31.83	3600	321	13	217	80	61	7	1	7	707	221	53190	75	2376963	8557
16	015:00:00	016:00:00	4	2	303	0	652.68	382.05	140.9	2277.32	60.47	79.02	0	7.56	3600	300	11	165	111	54	12	0	3	656	207	54527	72	1929722	6947
17	016:00:00	017:00:00	4	2	303	0	370.64	0	29.34	2992.81	32.01	27.06	8.48	139.66	3600	119	0	51	137	14	4	1	84	410	212	60305	75	0.726867	2617
18	017:00:00	018:00:00	4	2	303	0	540.3	21.96	22.34	2862.96	2.34	132.21	0	17.89	3600	140	1	36	92	1	14	0	7	291	86	61593	59	0.152873	550
19	018:00:00	019:00:00	4	2	303	0	176.17	0	5.98	3407.97	0	9.88	0	0	3600	71	0	5	63	0	3	0	0	142	71	64856	55	0.034416	124
20	019:00:00	020:00:00	4	2	303	0	1079.57	98.54	67.86	1923.19	31.94	312.35	2.92	83.63	3600	223	6	79	111	8	40	1	23	491	172	69252	66	0.67441	2428
21	020:00:00	021:00:00	4	2	303	0	587.51	0	34.98	2868.97	29.47	32.17	6.89	40.01	3600	139	0	56	77	10	7	2	19	310	142	75504	71	0.564848	2033
22	021:00:00	022:00:00	4	2	303	0	343.61	0	12.32	3076.17	0	162.27	0	5.63	3600	77	0	9	57	0	12	0	4	159	107	75649	60	0.100743	363
23	022:00:00	023:00:00	4	2	303	0	513.65	0	27.08	2702.48	75.07	255.86	3.09	22.77	3600	151	0	61	72	32	33	1	27	377	164	81936	71	0.829528	2986
24	023:00:00	024:00:00	4	2	303	0	393.11	0	16.84	2847.07	103.52	19.56	0	219.9	3600	120	0	49	69	42	9	0	43	332	142	85810	71	1012671	3646
1	000:00:00	001:00:00	4	3	277	0	1781.7	553.76	701.59	21.73	283.98	78.8	0	178.44	3600	899	54	891	11	209	37	0	109	2210	285	1468	80	10642928	38315
2	001:00:00	002:00:00	4	3	277	0	2052.31	229.92	436.11	103.99	301.28	299.36	11.28	165.75	3600	646	12	546	34	161	90	5	92	1586	232	4508	76	7047608	25371
3	002:00:00	003:00:00	4	3	277	0	1434.8	494.93	343.61	390.93	359.13	360.65	2.49	213.46	3600	672	33	606	46	239	72	1	138	1807	217	9353	81	6837470	24615
4	003:00:00	004:00:00	4	3	277	0	1609.35	816.33	512.78	32.14	276.06	138.06	0	215.28	3600	737	50	740	14	232	32	0	82	1887	214	11078	85	9470048	34092
5	004:00:00	005:00:00	4	3	277	0	1624.66	645.01	545.02	44.42	359.26	131.02	2.31	248.3	3600	815	38	858	15	317	44	1	102	2190	299	17699	86	10961974	39463
6	005:00:00	006:00:00	4	3	277	0	1877.48	359.89	545.05	119.76	361.86	254.7	2.3	78.96	3600	879	26	851	35	276	36	2	54	2159	265	18566	86	10522078	37879
7	006:00:00	007:00:00	4	3	277	0	1696.09	674.22	447.42	121.61	250.03	174.81	0	235.82	3600	741	49	740	25	237	61	0	87	1940	227	24347	83	8234843	29645
8	007:00:00	008:00:00	4	3	277	0	2018.03	178.51	691.18	124.88	223.17	169.29	7.07	187.87	3600	939	17	1012	46	268	42	6	114	2444	244	26301	85	12458244	44850
9	008:00:00	009:00:00	4	3	277	0	1755.84	540.6	483.4	151.4	311.61	203.6	3.13	150.42	3600	747	49	745	44	253	50	2	83	1973	218	30527	87	9377784	33760
10	009:00:00	010:00:00	4	3	277	0	1749.82	516.74	494.83	26.23	217.63	386	15.4	193.35	3600	718	43	720	14	176	46	5	81	1803	221	33011	84	8705558	31340
11	010:00:00	011:00:00	4	3	277	0	1907.1	252.55	420.42	347.36	272.04	315.98	0.56	83.99	3600	682	22	587	73	164	45	2	46	1621	224	38721	81	7770193	27973
12	011:00:00	012:00:00	4	3	277	0	1210.77	65.19	285.92	1706.71	129.67	180.08	0	21.66	3600	448	8	397	48	95	26	0	14	1036	217	40440	84	4848042	17453
13	012:00:00	013:00:00	4	3	277	0	928.73	250.86	284.76	1803.41	149.84	132.88	3.14	46.38	3600	476	21	445	39	123	23	10	25	1162	224	45124	84	5231120	18832
14	013:00:00	014:00:00	4	3	277	0	1959.76	265.49	321.74	249.81	178.81	555.55	5	63.84	3600	613	24	463	75	113	74	2	44	1408	209	47338	81	5153788	18554
15	014:00:00	015:00:00	4	3	277	0	762.99	55.31	80.3	2081.51	10.07	609.82	0	0	3600	168	3	77	56	4	34	0	0	342	203	50821	76	0.824821	2969
16	015:00:00	016:00:00	4	3	277	0	71.26	0	0	3524.14	0	4.6	0	0	3600	29	0	0	29	0	1	0	0	59	0	0	0	0	0
17	016:00:00	017:00:00	4	3	277	0	721.8	68.91	137.42	2388.04	139	111.47	2.73	30.63	3600	225	8	183	52	62	30	1	29	590	228	60797	78	2394054	8619
18	017:00:00	018:00:00	4	3	277	0	1404.36	243.73	235.65	593.47	164.71	793.66	0	164.42	3600	479	17	361	52	110	71	0	44	1134	192	61775	82	4790498	17246
19	018:00:00	019:00:00	4	3	277	0	97.88	0	0	3502.12	0	0	0	0	3600	35	0	0	36	0	0	0	0	71	0	0	0	0	0
20	019:00:00	020:00:00	4	3	277	0	77.73	0	0	3519.17	0	3.1	0	0	3600	28	0	0	28	0	1	0	0	57	0	0	0	0	0
21	020:00:00	021:00:00	4	3	277	0	1387.3	176.64	204.74	855.58	153.76	778.41	11.8	31.77	3600	396	10	286	81	107	65	5	26	976	250	73834	82	3902249	14048
22	021:00:00	022:00:00	4	3	277	0	86.39	0	0	3511.14	0	2.47	0	0	3600	32	0	0	32	0	1	0	0	65	0	0	0	0	0
23	022:00:00	023:00:00	4	3	277	0	136	0	4.12	3453.18	0	6.7	0	0	3600	39	0	2	36	0	2	0	0	79	74	79742	65	0.036096	130
24	023:00:00	024:00:00	4	3	277	0	1588.17	110.19	194.5	645.09	400.85	650.84	4.85	5.51	3600	531	8	453	64	242	63	2	6	1369	243	85048	83	5457603	19647
1	000:00:00	001:00:00	4	4	278	0	2051.96	222.14	559.04	101.35	82.69	377.29	7.09	198.44	3600	779	14	681	44	62	52	2	41	1675	245	3218	73	6950447	25022
2	001:00:00	002:00:00	4	4	278	0	1743.86	175.39	285.52	519.37	67.74	285.44	11.1	511.58	3600	494	7	380	66	34	80	4	91	1156	219	4521	77	5124011	18446
3	002:00:00	003:00:00	4	4	278	0	1750.99	608.2	664.94	16.35	153.61	213.87	2.71	189.33	3600	908	37	879	10	143	69	2	78	2126	228	9750	82	9768264	35166
4	003:00:00	004:00:00	4	4	278	0	1621.57	776.55	738.5	14.56	214.16	75.2	0.78	158.68	3600	955	81	935	8	200	22	3	56	2260	264	11432	86	11750949	42303
5	004:00:00	005:00:00	4	4	278	0	1625.29	701.49	682.33	33.45	218.58	109.9	2.11	226.85	3600	908	82	853	16	173	38	1	80	2151	230	14688	84	10765999	38758
6	005:00:00	006:00:00	4	4	278	0	1647.65	731.31	591.85	58.09	232.49	101.88	13.22	223.51	3600	899	78	838	20	196	47	4	80	2162	268	20167	81	8926580	32136
7	006:00:00	007:00:00	4	4	278	0	1640.32	605.97	559.93	109.02	273.62	124.18	27.61	259.35	3600	855	78	813	33	188	41	4	87	2099	238	22480	84	9527234	34298
8	007:00:00	008:00:00	4	4	278	0	1737.64	364.87	655.37	79.27	228.05	150.83	20.19	363.78	3600	850	47	837	23	212	46	6	65	2086	231	28668	84	10402502	37449
9	008:00:00	009:00:00	4	4	278	0	1839.82	256.79	562.33	26.24	151.2	222.24	9.65	531.73	3600	727	32	696	20	122	85	5	104	1791	239	28883	83	9842452	35433
10	009:00:00	010:00:00	4	4	278	0	975.4	19.32	176.21	1778.47	56.81	408.83	6.71	178.25	3600	297	2	202	70	43	73	2	62	751	194	32656	83	3164723	11393
11	010:00:00	011:00:00	4	4	278	0	164.52	0	0	3412.09	0	23.39	0	0	3600	66	0	0	62	0	5	0	0	133	0	0	0	0	0
12	011:00:00	012:00:00	4	4	278	0	1472.03	377.01	524.9	483.25	112.35	144.61	26.97	458.88	3600	692	54	621	26	97	36	8	59	1593	227	41648	84	9835349	35407
13	012:00:00	013:00:00	4	4	278	0	1779.61	215.53	510.86	79.56	222.91	406.56	2.4	382.57	3600	721	28	612	30	109	115	1	132	1748	245	44048	85	8674941	31230
14	013:00:00	014:00:00	4	4	278	0	603.09	0	40.04	2467.92	10.1	353.04	6.72	119.09	3600	131	0	47	66	5	26	1	12	288	210	47134	82	0.894795	3221
15	014:00:00	015:00:00	4	4	278	0	961.58	69.54	233.36	1370.57	110.32	248.58	38.39	567.66	3600	380	6	322	72	71	59	6	110	1026	244	53226	82	4731280	17033
16	015:00:00	016:00:00	4	4	278	0	802.95	117.26	78.12	1867.59	5.1	670.79	8.72	49.47	3600	178	4	82	41	6	98	1	52	462	233	54469	85	0.813513	2929
17	016:00:00	017:00:00	4	4	278	0	98.46	0	0	3486.28	0	15.26	0	0	3600	40	0	0	39	0	3	0	0	82	0	0	0	0	0
18	017:00:00	018:00:00	4	4	278	0	1458.96	257.33	313.44	844.55	39.64	528.98	41.5	115.6	3600	557	12	441	65	31	58	5	35	1204	241	62679	78	3543161	12755
19	018:00:00	019:00:00	4	4	278	0	247.78	0	0	3130.22	0	150.11	0	71.89	3600	69	0	0	64	0	40	0	31	204	0	0	0	0	0
20	019:00:00	020:00:00	4	4	278	0	141.84	0	5.48	3421.64	0.29	8.79	0	21.96	3600	47	0	5	41	1	2	0	7	103	117	68692	71	0.049327	178
21	020:00:00	021:00:00	4	4	278	0	641.58	0	0	2449.75	0	354.39	0	154.28	3600	108	0	0	81	0	72	0	47	308	0	0	0	0	0
22	021:00:00	022:00:00	4	4	278	0	76.56	0	0	3504.92	0	0	0	18.52	3600	37	0	0	38	0	0	0	3	78	0	0	0	0	0
23	022:00:00	023:00:00	4	4	278	0	864.86	14.03	102.72	1815.4	119.13	458.54	0	225.32	3600	247	2	126	118	28	86	0	126	733	194	80036	79	1416662	5100
24	023:00:00	024:00:00	4	4	278	0	197.2	0	8.36	3333.58	3.87	33.08	0	23.91	3600	62	0	18	49	3	6	0	12	150	205	86399	79	0.22605	814
1	000:00:00	001:00:00	4	5	329	0	1880.28	495.07	550.56	115.92	159.56	170.43	10.19	217.99	3600	804	15	735	44	126	34	6	44	1808	219	47	76	7379083	26565
2	001:00:00	002:00:00	4	5	329	0	1621.6	270.74	219.4	805.69	120.37	471.7	2.51	87.99	3600	476	13	334	90	86	43	1	26	1069	171	7068	76	3597272	12950
3	002:00:00	003:00:00	4	5	329	0	1369.45	1019.71	278.12	154.46	114.59	250.14	0	413.53	3600	527	30	461	72	97	78	0	139	1404	222	8495	78	4735868	17049
4	003:00:00	004:00:00	4	5	329	0	1390.32	1263.1	346.1	83.96	169.73	89.96	0	256.83	3600	555	50	475	43	113	47	0	96	1379	239	13014	80	5436412	19571
5	004:00:00	005:00:00	4	5	329	0	1474.26	1118.41	342.39	177.83	238.85	121.67	0	126.59	3600	671	46	566	68	189	19	0	53	1612	228	15770	81	6291284	22649
6	005:00:00	006:00:00	4	5	329	0	1391.29	1180.11	264.44	127.77	178.87	157.32	1.77	298.43	3600	470	29	414	62	126	39	2	79	1221	241	20640	81	5320912	19155
7	006:00:00	007:00:00	4	5	329	0	1355.69	1028.18	321.89	49.62	116.85	238.23	2.59	486.95	3600	505	44	471	35	87	86	1	146	1375	243	22388	80	6172774	22222
8	007:00:00	008:00:00	4	5	329	0	1785.1	766.54	400.63	241.48	155.49	109.01	6.92	134.83	3600	628	51	522	56	120	21	3	28	1429	248	25735	83	6072368	21861
9	008:00:00	009:00:00	4	5	329	0	1393.41	1171.79	525.79	48.05	226.4	147.68	2.6	84.28	3600	744	75	749	19	216	39	1	68	1911	242	30527	88	9136947	32893
10	009:00:00	010:00:00	4	5	329	0	1247.79	1129.86	748.81	3.49	232.06	142.88	9.56	85.55	3600	921	112	1005	2	267	18	2	102	2429	233	35322	93	12524732	45089
11	010:00:00	011:00:00	4	5	329	0	1767.27	262.62	647.02	362.14	273.53	45.59	0	241.83	3600	886	34	833	87	231	7	0	137	2215	223	39365	90	10931268	39353
12	011:00:00	012:00:00	4	5	329	0	1332.39	1002.47	709.76	70.82	219.06	117.4	0	148.1	3600	965	143	939	24	212	34	0	119	2436	255	42986	91	12264690	44153
13	012:00:00	013:00:00	4	5	329	0	1393.85	728.24	792.47	100.2	327.54	62.45	2.38	192.87	3600	1025	98	1071	30	313	8	1	133	2679	236	44604	90	13263203	47748
14	013:00:00	014:00:00	4	5	329	0	1562.18	728.25	661.39	78.34	249.12	177.42	0	143.3	3600	890	96	808	24	232	22	0	70	2142	331	49130	84	9920776	35715
15	014:00:00	015:00:00	4	5	329	0	1074.87	60.92	388.05	1781.23	80.98	213.95	0	0	3600	454	11	416	43	84	20	0	0	1028	203	50942	82	4947172	17810
16	015:00:00	016:00:00	4	5	329	0	529.19	234.91	91.92	2632.42	13.99	93.02	0	4.55	3600	190	21	101	72	20	10	0	4	418	280	57211	82	1238747	4459
17	016:00:00	017:00:00	4	5	329	0	1344.27	693.12	283.26	696.75	76.73	339.36	3.46	163.05	3600	451	39	353	81	63	41	1	48	1077	198	59046	82	4749403	17098
18	017:00:00	018:00:00	4	5	329	0	73.39	0	0	3526.61	0	0	0	0	3600	43	0	0	43	0	0	0	0	86	0	0	0	0	0
19	018:00:00	019:00:00	4	5	329	0	919.06	5.37	78.26	2162.37	4.52	423.78	3.62	3.02	3600	181	1	86	76	7	23	1	2	377	173	65905	81	0.912642	3286
20	019:00:00	020:00:00	4	5	329	0	112.87	0	0	3487.13	0	0	0	0	3600	37	0	0	38	0	0	0	0	75	0	0	0	0	0
21	020:00:00	021:00:00	4	5	329	0	307.49	0	0	3225.21	0	67.3	0	0	3600	69	0	0	66	0	4	0	0	139	0	0	0	0	0
22	021:00:00	022:00:00	4	5	329	0	299.35	0	0	3227.25	0	73.4	0	0	3600	60	0	0	54	0	7	0	0	121	0	0	0	0	0
23	022:00:00	023:00:00	4	5	329	0	302.51	50.27	45.46	3133.77	15.98	40.65	5.46	5.9	3600	118	2	64	49	11	5	2	5	256	209	82755	78	0.796933	2869
24	023:00:00	024:00:00	4	5	329	0	878.52	269.55	109.59	1666.53	35.69	410.78	0	229.34	3600	256	8	136	111	23	26	0	32	592	253	83768	84	2200476	7922
1	000:00:00	001:00:00	4	6	330	0	1588.52	637.43	482.01	86.36	196.89	329.31	2.54	276.94	3600	760	27	667	28	128	92	1	104	1807	214	3565	74	6837893	24616
2	001:00:00	002:00:00	4	6	330	0	1373.9	459.57	205.48	636.45	103.84	446.85	11.39	362.52	3600	400	9	312	62	57	125	3	151	1119	215	5931	76	3912511	14085
3	002:00:00	003:00:00	4	6	330	0	1405.47	854.13	359.32	131.67	186.21	289.14	31.5	342.56	3600	624	32	547	52	110	130	9	176	1680	223	7356	80	6249489	22498
4	003:00:00	004:00:00	4	6	330	0	1248.19	1290.48	446.03	22.84	238.91	107.35	15.68	230.52	3600	688	60	659	16	184	59	8	93	1767	227	12448	83	7851532	28266
5	004:00:00	005:00:00	4	6	330	0	1490.73	887.21	499.54	53.11	338.87	100.9	15.7	213.94	3600	792	55	759	12	202	34	10	67	1931	224	16809	83	8979812	32327
6	005:00:00	006:00:00	4	6	330	0	1716	135.66	373.21	967.44	222.56	95.04	19.5	70.59	3600	609	7	462	94	137	30	4	51	1394	208	20998	88	6227096	22418
7	006:00:00	007:00:00	4	6	330	0	967.63	0	202.3	1687.17	88.39	177	2.02	475.49	3600	426	0	247	183	36	54	1	113	1060	225	23360	88	2500809	9003
8	007:00:00	008:00:00	4	6	330	0	1228.19	0	235.61	1624.33	198.26	146.59	0	167.02	3600	510	0	283	177	75	39	0	65	1149	237	26095	89	3147536	11331
9	008:00:00	009:00:00	4	6	330	0	1122.07	0	294.49	1624.6	158.66	132.71	4.69	262.78	3600	565	0	402	138	81	60	1	106	1353	324	31257	89	4228044	15221
10	009:00:00	010:00:00	4	6	330	0	1491.2	0	311.69	1182.92	260.96	191.13	0	162.1	3600	566	0	343	146	101	68	0	80	1304	242	33217	93	5090728	18327
11	010:00:00	011:00:00	4	6	330	0	1821.68	264.01	398.44	312	230.03	353.82	19.07	200.95	3600	592	7	478	54	109	62	4	89	1395	206	36004	83	6049011	21776
12	011:00:00	012:00:00	4	6	330	0	693.23	58.37	107.44	2203.45	21.38	323.59	4.05	188.49	3600	199	2	123	66	27	97	1	92	607	171	39655	77	1800876	6483
13	012:00:00	013:00:00	4	6	330	0	878.91	935.78	152.37	1037.52	213.02	190.38	12.33	179.69	3600	317	17	227	55	82	66	8	79	851	244	45880	82	3872981	13943
14	013:00:00	014:00:00	4	6	330	0	500.29	0	17.76	2478.12	1.88	480.21	2.21	119.53	3600	101	0	18	76	2	79	1	84	361	186	46898	85	0.278221	1002
15	014:00:00	015:00:00	4	6	330	0	461.89	43.83	36.02	2664.64	0	288.87	0	104.75	3600	130	3	42	80	0	36	0	46	337	128	51648	72	0.465526	1676
16	015:00:00	016:00:00	4	6	330	0	876.67	211.32	103.98	1786.38	105.05	392.87	5.2	118.53	3600	267	10	151	78	46	70	5	63	690	239	57318	79	2074678	7469
17	016:00:00	017:00:00	4	6	330	0	713.55	0	48.41	2448.54	3.42	356.27	0	29.81	3600	165	0	64	70	1	47	0	20	367	225	58020	78	0.449343	1618
18	017:00:00	018:00:00	4	6	330	0	357.61	18.85	17.02	2738.15	12.37	387.69	0	68.31	3600	100	1	17	63	8	26	0	13	228	182	64068	77	0.289472	1042
19	018:00:00	019:00:00	4	6	330	0	130.77	0	0	3395.74	0	73.49	0	0	3600	63	0	0	58	0	6	0	0	127	145	66597	101	0.028129	101
20	019:00:00	020:00:00	4	6	330	0	1156.3	276.3	142.45	998.46	145.27	794.67	16.73	69.82	3600	353	6	195	116	43	81	6	58	858	221	71231	76	2487515	8955
21	020:00:00	021:00:00	4	6	330	0	97.61	0	0	3499.49	0	2.9	0	0	3600	47	0	0	47	0	1	0	0	95	0	0	0	0	0
22	021:00:00	022:00:00	4	6	330	0	159.06	0	0	3437.4	0	3.54	0	0	3600	54	0	0	54	0	1	0	0	109	0	0	0	0	0
23	022:00:00	023:00:00	4	6	330	0	573.17	24.32	29.8	2081.71	56.28	591.31	4.6	238.81	3600	146	1	57	78	24	30	1	35	372	199	80934	78	1227803	4420
24	023:00:00	024:00:00	4	6	330	0	615.86	38.81	32.55	2493.75	21.83	233.19	0	164.01	3600	164	2	44	109	9	24	0	20	372	213	85405	78	1002038	3607

## Sheet: 308
308
WINDOW	T-BEGIN	T-END	SESSION	CAGE	ANIMAL	CODE	UNDEF_D	CLIMB_D	LOCOM_D	IMMOB_D	REAR_D	GROOM_D	DRINK_D	EAT_D	TOTAL_D	UNDEF_F	CLIMB_F	LOCOM_F	IMMOB_F	REAR_F	GROOM_F	DRINK_F	EAT_F	TOTAL_F	SPD_MAX	T_SPD_MX	SPD_LAVG	SPD_AVG	DISTANCE
																													in mm !!!
1	000:00:00	001:00:00	1	1	308	0	1947.2	426	492.12	95.44	99.9	276.6	0	262.74	3600	888	21	780	46	54	61	0	88	1938	180	2482	66	4189570	15082
2	001:00:00	002:00:00	1	1	308	0	1324.48	112.71	100.64	1841.09	12.85	173.89	0	34.34	3600	296	2	145	126	11	25	0	15	620	156	5348	60	0.640292	2305
3	002:00:00	003:00:00	1	1	308	0	288.64	0	7.78	3194.83	7.57	101.18	0	0	3600	89	0	14	67	4	10	0	0	184	126	7250	66	0.060465	218
4	003:00:00	004:00:00	1	1	308	0	1020.84	0	68.27	2121.83	163.15	162.61	0	63.3	3600	289	0	165	81	67	9	0	17	628	195	11299	78	2096158	7546
5	004:00:00	005:00:00	1	1	308	0	1257.14	122.88	60.22	1296.01	252.59	555.58	0	55.58	3600	309	1	161	82	107	36	0	9	705	208	16544	81	2573722	9265
6	005:00:00	006:00:00	1	1	308	0	1584.3	227.96	171.71	914.64	248.13	263.71	5.14	184.41	3600	499	12	308	80	144	28	2	24	1097	221	18987	76	3833380	13800
7	006:00:00	007:00:00	1	1	308	0	1095.63	1104.7	254.63	698.84	122	225.3	0	98.9	3600	488	19	409	36	83	33	0	33	1101	179	22063	70	3092304	11132
8	007:00:00	008:00:00	1	1	308	0	841.3	424.68	119.88	1422.23	139.28	153.02	0	499.61	3600	300	3	216	74	63	53	0	111	820	236	28403	76	0.932753	3358
9	008:00:00	009:00:00	1	1	308	0	967.65	248.87	169.16	1624.35	71.41	275.87	0	242.69	3600	374	5	279	74	29	49	0	84	894	210	29777	69	1266481	4559
10	009:00:00	010:00:00	1	1	308	0	1188.22	589.93	148.39	901.58	136.59	306.06	0	329.23	3600	360	8	209	72	78	58	0	78	863	208	35930	77	2050184	7381
11	010:00:00	011:00:00	1	1	308	0	1001.18	1266.28	109.53	270.59	114.68	527.23	0	310.51	3600	313	21	204	70	73	47	0	81	809	196	36258	79	3157388	11367
12	011:00:00	012:00:00	1	1	308	0	945.72	1679.15	134.71	438.52	78.87	225.72	0	97.31	3600	337	18	212	88	54	15	0	36	760	182	42318	73	2110884	7599
13	012:00:00	013:00:00	1	1	308	0	1329.36	651.59	181.66	739.05	223.46	320.8	0	154.08	3600	427	7	294	92	97	29	0	49	995	239	44649	73	3733304	13440
14	013:00:00	014:00:00	1	1	308	0	722.28	0	60.94	2622.43	84.62	60.64	0	49.09	3600	179	0	103	70	23	8	0	18	401	188	49416	69	0.956183	3442
15	014:00:00	015:00:00	1	1	308	0	808.82	17.92	66.22	2249.12	174.41	178.73	0	104.78	3600	262	1	151	72	88	13	0	33	620	241	52922	72	1892288	6812
16	015:00:00	016:00:00	1	1	308	0	800.8	29.1	94.03	2344.92	46.17	53.14	0	231.84	3600	230	1	135	107	23	14	0	53	563	204	54462	70	1330632	4790
17	016:00:00	017:00:00	1	1	308	0	290.15	0	7.18	3237.84	1.17	63.66	0	0	3600	81	0	8	65	1	8	0	0	163	81	60090	56	0.027441	99
18	017:00:00	018:00:00	1	1	308	0	558.37	60.77	38.86	2757.96	42.34	57.91	0	83.79	3600	167	1	65	93	24	7	0	22	379	144	64383	68	0.779068	2805
19	018:00:00	019:00:00	1	1	308	0	124.48	0	8.27	3467.25	0	0	0	0	3600	65	0	9	56	0	0	0	0	130	83	64816	62	0.052019	187
20	019:00:00	020:00:00	1	1	308	0	354.69	0	9.52	3061.61	3.02	151.01	0	20.15	3600	94	0	13	67	1	12	0	2	189	119	70026	59	0.053385	192
21	020:00:00	021:00:00	1	1	308	0	93.05	0	0	3500.1	0	6.85	0	0	3600	67	0	0	66	0	2	0	0	135	0	0	0	0	0
22	021:00:00	022:00:00	1	1	308	0	909.29	0	21.7	2343.59	19.06	267.85	0	38.51	3600	156	0	31	95	8	33	0	3	326	179	78613	70	0.382494	1377
23	022:00:00	023:00:00	1	1	308	0	290.79	0	0	3214.96	0	94.25	0	0	3600	58	0	0	51	0	8	0	0	117	0	0	0	0	0
24	023:00:00	024:00:00	1	1	308	0	766.52	0	37.75	2554.67	18.79	219.93	0	2.34	3600	116	0	40	52	7	19	0	1	235	135	83882	65	0.361817	1303
Number	Sequential	Start Date	Start Time	Duration
of cages	Day	Test	Test	Test	/ => cut first 3 hours
6	1	2017-04-03	14:59:21	024:00:00
Time
18	003:00:00	004:00:00	1	1	308	0	1020.84	0	68.27	2121.83	163.15	162.61	0	63.3	3600	289	0	165	81	67	9	0	17	628	195	11299	78	2096158	7546
19	004:00:00	005:00:00	1	1	308	0	1257.14	122.88	60.22	1296.01	252.59	555.58	0	55.58	3600	309	1	161	82	107	36	0	9	705	208	16544	81	2573722	9265
20	005:00:00	006:00:00	1	1	308	0	1584.3	227.96	171.71	914.64	248.13	263.71	5.14	184.41	3600	499	12	308	80	144	28	2	24	1097	221	18987	76	3833380	13800
21	006:00:00	007:00:00	1	1	308	0	1095.63	1104.7	254.63	698.84	122	225.3	0	98.9	3600	488	19	409	36	83	33	0	33	1101	179	22063	70	3092304	11132
22	007:00:00	008:00:00	1	1	308	0	841.3	424.68	119.88	1422.23	139.28	153.02	0	499.61	3600	300	3	216	74	63	53	0	111	820	236	28403	76	0.932753	3358
23	008:00:00	009:00:00	1	1	308	0	967.65	248.87	169.16	1624.35	71.41	275.87	0	242.69	3600	374	5	279	74	29	49	0	84	894	210	29777	69	1266481	4559
24	009:00:00	010:00:00	1	1	308	0	1188.22	589.93	148.39	901.58	136.59	306.06	0	329.23	3600	360	8	209	72	78	58	0	78	863	208	35930	77	2050184	7381
1	010:00:00	011:00:00	1	1	308	0	1001.18	1266.28	109.53	270.59	114.68	527.23	0	310.51	3600	313	21	204	70	73	47	0	81	809	196	36258	79	3157388	11367
2	011:00:00	012:00:00	1	1	308	0	945.72	1679.15	134.71	438.52	78.87	225.72	0	97.31	3600	337	18	212	88	54	15	0	36	760	182	42318	73	2110884	7599
3	012:00:00	013:00:00	1	1	308	0	1329.36	651.59	181.66	739.05	223.46	320.8	0	154.08	3600	427	7	294	92	97	29	0	49	995	239	44649	73	3733304	13440
4	013:00:00	014:00:00	1	1	308	0	722.28	0	60.94	2622.43	84.62	60.64	0	49.09	3600	179	0	103	70	23	8	0	18	401	188	49416	69	0.956183	3442
5	014:00:00	015:00:00	1	1	308	0	808.82	17.92	66.22	2249.12	174.41	178.73	0	104.78	3600	262	1	151	72	88	13	0	33	620	241	52922	72	1892288	6812
6	015:00:00	016:00:00	1	1	308	0	800.8	29.1	94.03	2344.92	46.17	53.14	0	231.84	3600	230	1	135	107	23	14	0	53	563	204	54462	70	1330632	4790
7	016:00:00	017:00:00	1	1	308	0	290.15	0	7.18	3237.84	1.17	63.66	0	0	3600	81	0	8	65	1	8	0	0	163	81	60090	56	0.027441	99
8	017:00:00	018:00:00	1	1	308	0	558.37	60.77	38.86	2757.96	42.34	57.91	0	83.79	3600	167	1	65	93	24	7	0	22	379	144	64383	68	0.779068	2805
9	018:00:00	019:00:00	1	1	308	0	124.48	0	8.27	3467.25	0	0	0	0	3600	65	0	9	56	0	0	0	0	130	83	64816	62	0.052019	187
10	019:00:00	020:00:00	1	1	308	0	354.69	0	9.52	3061.61	3.02	151.01	0	20.15	3600	94	0	13	67	1	12	0	2	189	119	70026	59	0.053385	192
11	020:00:00	021:00:00	1	1	308	0	93.05	0	0	3500.1	0	6.85	0	0	3600	67	0	0	66	0	2	0	0	135	0	0	0	0	0
12	021:00:00	022:00:00	1	1	308	0	909.29	0	21.7	2343.59	19.06	267.85	0	38.51	3600	156	0	31	95	8	33	0	3	326	179	78613	70	0.382494	1377
13	022:00:00	023:00:00	1	1	308	0	290.79	0	0	3214.96	0	94.25	0	0	3600	58	0	0	51	0	8	0	0	117	0	0	0	0	0
14	023:00:00	024:00:00	1	1	308	0	766.52	0	37.75	2554.67	18.79	219.93	0	2.34	3600	116	0	40	52	7	19	0	1	235	135	83882	65	0.361817	1303
					Total Data
					6 pm to 2 pm	Mean	807.17	305.897	83.9348	1989.62	92.3686	198.565	0.244762	122.196	3600	246.238	4.61905	143.429	73.4762	46.1905	22.9048	0.0952381	31.1429	568.095	164.19	41182.8	63.9524	1.29223e+06	5259.71
						SD	402.049	488.116	71.8919	1053.25	84.3781	150.025	1.12164	134.145	0	140.167	6.97478	118.994	16.6872	42.8948	17.7282	0.436436	33.2465	335.154	71.21	24496.2	22.1957	1.40942e+06	4599.2
						Sum	16950.6	6423.83	1762.63	41782.1	1939.74	4169.87	5.14	2566.12	75600	5171	97	3012	1543	970	481	2	654	11930	3448	864838	1343	2.71367e+07	110454

## Sheet: 309
309
WINDOW	T-BEGIN	T-END	SESSION	CAGE	ANIMAL	CODE	UNDEF_D	CLIMB_D	LOCOM_D	IMMOB_D	REAR_D	GROOM_D	DRINK_D	EAT_D	TOTAL_D	UNDEF_F	CLIMB_F	LOCOM_F	IMMOB_F	REAR_F	GROOM_F	DRINK_F	EAT_F	TOTAL_F	SPD_MAX	T_SPD_MX	SPD_LAVG	SPD_AVG	DISTANCE
																													in mm !!!
1	000:00:00	001:00:00	1	2	309	0	1388.93	79.05	212.06	1291.23	7.7	477.73	0	143.3	3600	371	2	263	109	8	77	0	104	934	223	443	62	1441144	5188
2	001:00:00	002:00:00	1	2	309	0	738.6	0	42.5	2521.71	50.31	164.99	0	81.89	3600	194	0	82	103	19	17	0	34	449	171	6700	72	0.762055	2743
3	002:00:00	003:00:00	1	2	309	0	719.6	0	26.88	2173.3	59.44	361.07	0	259.71	3600	172	0	40	120	12	44	0	51	439	126	8960	72	0.881976	3175
4	003:00:00	004:00:00	1	2	309	0	589.99	0	52.52	2412.08	36.98	234.01	0	274.42	3600	178	0	77	97	11	48	0	72	483	148	12641	72	1140269	4105
5	004:00:00	005:00:00	1	2	309	0	658.73	0	49.89	1850.67	26.62	303.1	0	710.99	3600	177	0	57	137	19	92	0	147	629	148	15606	76	1994297	7179
6	005:00:00	006:00:00	1	2	309	0	1156.18	332.91	212.64	1468.63	12.93	229.53	0	187.18	3600	369	7	286	66	16	65	0	79	888	132	20922	66	1869450	6730
7	006:00:00	007:00:00	1	2	309	0	2352.73	192.47	468.57	110.58	71.42	247.33	0	156.9	3600	808	6	708	56	46	53	0	40	1717	187	24948	68	4344734	15641
8	007:00:00	008:00:00	1	2	309	0	2056.06	167.12	360.48	226.97	181.62	229.92	0	377.83	3600	678	6	575	81	72	76	0	124	1612	175	27257	70	4628354	16662
9	008:00:00	009:00:00	1	2	309	0	2054.12	169.57	383.12	337.94	160.34	139.36	0	355.55	3600	730	7	592	130	51	62	0	124	1696	181	30378	69	4678658	16843
10	009:00:00	010:00:00	1	2	309	0	2334.22	123.01	443.38	199.75	146.96	54.09	0	298.59	3600	777	5	710	84	78	8	0	62	1724	211	35908	68	5313971	19130
11	010:00:00	011:00:00	1	2	309	0	1879.7	22.48	299.54	479.31	155.8	141.05	0	622.12	3600	640	2	537	133	69	46	0	136	1563	205	39258	72	5157088	18566
12	011:00:00	012:00:00	1	2	309	0	1665.36	38.14	399.34	340.77	157.73	151.09	0	847.57	3600	671	1	634	110	102	37	0	168	1723	199	42866	73	6885744	24789
13	012:00:00	013:00:00	1	2	309	0	1718.72	24.01	277.56	302.03	183.5	356.49	5.6	732.09	3600	492	2	388	71	75	78	2	122	1230	230	44181	76	6098690	21955
14	013:00:00	014:00:00	1	2	309	0	1127.62	0	117.76	1395.78	24.01	630.14	12.71	291.98	3600	275	0	166	65	16	135	3	121	781	178	47269	73	1893985	6818
15	014:00:00	015:00:00	1	2	309	0	1067.68	141.83	146.69	1127.44	121.62	335.57	70.65	588.52	3600	367	4	250	92	76	71	9	122	991	202	52720	73	3558889	12812
16	015:00:00	016:00:00	1	2	309	0	832.81	33.88	77.24	1843.95	41.5	625.09	0	145.53	3600	208	2	105	75	20	114	0	94	618	178	56387	70	1185187	4267
17	016:00:00	017:00:00	1	2	309	0	628.5	0	30.67	2498.62	2.46	362.36	0	77.39	3600	137	0	44	87	2	57	0	61	388	101	60308	62	0.263591	949
18	017:00:00	018:00:00	1	2	309	0	342.79	0	11.73	2909.94	4.36	282.98	0	48.2	3600	80	0	13	58	1	49	0	45	246	102	61514	68	0.114385	412
19	018:00:00	019:00:00	1	2	309	0	585.18	115.12	62.31	2179.49	114.78	147.5	3.17	392.45	3600	158	1	88	90	43	43	1	111	535	184	67577	78	2495430	8984
20	019:00:00	020:00:00	1	2	309	0	1063.76	29.5	89.36	913.65	108.31	782.75	9.8	602.87	3600	285	1	143	116	61	123	2	157	888	189	69118	75	3036241	10930
21	020:00:00	021:00:00	1	2	309	0	88.3	0	0	3478.52	0	8.07	0	25.11	3600	35	0	0	40	0	4	0	12	91	0	0	0	0	0
22	021:00:00	022:00:00	1	2	309	0	962.71	54.37	76.46	1638.86	13.19	756.56	25.59	72.26	3600	216	1	121	38	16	92	4	45	533	171	77805	68	0.861761	3102
23	022:00:00	023:00:00	1	2	309	0	491.66	0	31.01	2455.8	1.46	540.11	3.57	76.39	3600	145	0	42	70	1	99	1	68	426	165	79387	70	0.28574	1029
24	023:00:00	024:00:00	1	2	309	0	819.55	143.07	112.62	1757.45	51.39	568.6	9.01	138.31	3600	258	4	164	63	32	74	3	60	658	214	84064	74	1685557	6068
Number	Sequential	Start Date	Start Time	Duration
of cages	Day	Test	Test	Test	/ => cut first 3 hours
6	1	2017-04-03	14:59:21	024:00:00
Time
18	003:00:00	004:00:00	1	2	309	0	589.99	0	52.52	2412.08	36.98	234.01	0	274.42	3600	178	0	77	97	11	48	0	72	483	148	12641	72	1140269	4105
19	004:00:00	005:00:00	1	2	309	0	658.73	0	49.89	1850.67	26.62	303.1	0	710.99	3600	177	0	57	137	19	92	0	147	629	148	15606	76	1994297	7179
20	005:00:00	006:00:00	1	2	309	0	1156.18	332.91	212.64	1468.63	12.93	229.53	0	187.18	3600	369	7	286	66	16	65	0	79	888	132	20922	66	1869450	6730
21	006:00:00	007:00:00	1	2	309	0	2352.73	192.47	468.57	110.58	71.42	247.33	0	156.9	3600	808	6	708	56	46	53	0	40	1717	187	24948	68	4344734	15641
22	007:00:00	008:00:00	1	2	309	0	2056.06	167.12	360.48	226.97	181.62	229.92	0	377.83	3600	678	6	575	81	72	76	0	124	1612	175	27257	70	4628354	16662
23	008:00:00	009:00:00	1	2	309	0	2054.12	169.57	383.12	337.94	160.34	139.36	0	355.55	3600	730	7	592	130	51	62	0	124	1696	181	30378	69	4678658	16843
24	009:00:00	010:00:00	1	2	309	0	2334.22	123.01	443.38	199.75	146.96	54.09	0	298.59	3600	777	5	710	84	78	8	0	62	1724	211	35908	68	5313971	19130
1	010:00:00	011:00:00	1	2	309	0	1879.7	22.48	299.54	479.31	155.8	141.05	0	622.12	3600	640	2	537	133	69	46	0	136	1563	205	39258	72	5157088	18566
2	011:00:00	012:00:00	1	2	309	0	1665.36	38.14	399.34	340.77	157.73	151.09	0	847.57	3600	671	1	634	110	102	37	0	168	1723	199	42866	73	6885744	24789
3	012:00:00	013:00:00	1	2	309	0	1718.72	24.01	277.56	302.03	183.5	356.49	5.6	732.09	3600	492	2	388	71	75	78	2	122	1230	230	44181	76	6098690	21955
4	013:00:00	014:00:00	1	2	309	0	1127.62	0	117.76	1395.78	24.01	630.14	12.71	291.98	3600	275	0	166	65	16	135	3	121	781	178	47269	73	1893985	6818
5	014:00:00	015:00:00	1	2	309	0	1067.68	141.83	146.69	1127.44	121.62	335.57	70.65	588.52	3600	367	4	250	92	76	71	9	122	991	202	52720	73	3558889	12812
6	015:00:00	016:00:00	1	2	309	0	832.81	33.88	77.24	1843.95	41.5	625.09	0	145.53	3600	208	2	105	75	20	114	0	94	618	178	56387	70	1185187	4267
7	016:00:00	017:00:00	1	2	309	0	628.5	0	30.67	2498.62	2.46	362.36	0	77.39	3600	137	0	44	87	2	57	0	61	388	101	60308	62	0.263591	949
8	017:00:00	018:00:00	1	2	309	0	342.79	0	11.73	2909.94	4.36	282.98	0	48.2	3600	80	0	13	58	1	49	0	45	246	102	61514	68	0.114385	412
9	018:00:00	019:00:00	1	2	309	0	585.18	115.12	62.31	2179.49	114.78	147.5	3.17	392.45	3600	158	1	88	90	43	43	1	111	535	184	67577	78	2495430	8984
10	019:00:00	020:00:00	1	2	309	0	1063.76	29.5	89.36	913.65	108.31	782.75	9.8	602.87	3600	285	1	143	116	61	123	2	157	888	189	69118	75	3036241	10930
11	020:00:00	021:00:00	1	2	309	0	88.3	0	0	3478.52	0	8.07	0	25.11	3600	35	0	0	40	0	4	0	12	91	0	0	0	0	0
12	021:00:00	022:00:00	1	2	309	0	962.71	54.37	76.46	1638.86	13.19	756.56	25.59	72.26	3600	216	1	121	38	16	92	4	45	533	171	77805	68	0.861761	3102
13	022:00:00	023:00:00	1	2	309	0	491.66	0	31.01	2455.8	1.46	540.11	3.57	76.39	3600	145	0	42	70	1	99	1	68	426	165	79387	70	0.28574	1029
14	023:00:00	024:00:00	1	2	309	0	819.55	143.07	112.62	1757.45	51.39	568.6	9.01	138.31	3600	258	4	164	63	32	74	3	60	658	214	84064	74	1685557	6068
					Total Data
					6 pm to 2 pm	Mean	1165.54	75.5943	176.328	1425.15	76.999	339.319	6.67143	334.393	3600	365.905	2.33333	271.429	83.7619	38.4286	67.9048	1.19048	93.8095	924.762	166.667	45243.5	67.6667	2.66507e+06	9855.76
						SD	679.026	89.7307	156.594	1005.57	67.3768	225.981	15.9758	255.084	0	250.903	2.5364	249.583	28.632	31.4556	33.8155	2.18218	43.3008	545.208	50.9493	23604.7	15.9604	2.20444e+06	7630.64
						Sum	24476.4	1587.48	3702.89	29928.2	1616.98	7125.7	140.1	7022.25	75600	7684	49	5700	1759	807	1426	25	1970	19420	3500	950114	1421	5.59665e+07	206971

## Sheet: 316
316
WINDOW	T-BEGIN	T-END	SESSION	CAGE	ANIMAL	CODE	UNDEF_D	CLIMB_D	LOCOM_D	IMMOB_D	REAR_D	GROOM_D	DRINK_D	EAT_D	TOTAL_D	UNDEF_F	CLIMB_F	LOCOM_F	IMMOB_F	REAR_F	GROOM_F	DRINK_F	EAT_F	TOTAL_F	SPD_MAX	T_SPD_MX	SPD_LAVG	SPD_AVG	DISTANCE
																													in mm !!!
1	000:00:00	001:00:00	1	3	316	0	1873.83	682.97	574.63	73.99	175.08	150.55	2.4	66.55	3600	916	42	826	33	149	35	1	19	2021	209	1035	74	7726522	27815
2	001:00:00	002:00:00	1	3	316	0	1191.43	368.42	229.94	1062.88	89.7	433.66	2.37	221.6	3600	429	29	342	64	76	46	1	54	1041	218	4178	74	3569758	12851
3	002:00:00	003:00:00	1	3	316	0	1419.81	515.84	249.6	510.99	168.14	268.18	7.66	459.78	3600	507	23	429	60	112	35	2	75	1243	251	7920	75	5453520	19633
4	003:00:00	004:00:00	1	3	316	0	1056.73	295.09	124.73	1550.47	80.37	315.83	0	176.78	3600	310	10	188	90	35	37	0	45	715	200	13442	74	2522176	9080
5	004:00:00	005:00:00	1	3	316	0	1182.3	113.92	120.91	1428.97	108.65	292.31	27.05	325.89	3600	312	6	213	85	53	28	5	61	763	179	17026	76	2753365	9912
6	005:00:00	006:00:00	1	3	316	0	1242.1	1475.6	482.21	31.44	184.08	41.85	4.93	137.79	3600	828	88	770	15	166	12	2	39	1920	195	20622	79	7911344	28481
7	006:00:00	007:00:00	1	3	316	0	1155.65	1596.47	436.37	17.06	200.47	64.61	0	129.37	3600	788	147	694	9	181	10	0	45	1874	226	23015	82	7790455	28046
8	007:00:00	008:00:00	1	3	316	0	1255.02	1412.97	421.93	50.38	180.6	95.36	0	183.74	3600	773	149	632	14	171	14	0	66	1819	223	25438	82	7573863	27266
9	008:00:00	009:00:00	1	3	316	0	1324.14	1403.81	455.24	0	172.08	49.57	2.14	193.02	3600	776	166	659	0	144	13	1	51	1810	224	30003	83	8023409	28884
10	009:00:00	010:00:00	1	3	316	0	1408.88	1150.65	476.7	54.58	106.3	104.48	3.58	294.83	3600	786	117	686	15	107	15	1	54	1781	236	33448	82	8197567	29511
11	010:00:00	011:00:00	1	3	316	0	1459.28	1024.34	421.39	176.07	141.43	110.64	10.24	256.61	3600	792	131	664	39	134	22	4	49	1835	224	38361	81	7267042	26161
12	011:00:00	012:00:00	1	3	316	0	1485.38	1049.37	452.11	23.3	162.99	193.57	0	233.28	3600	749	109	661	14	134	21	0	51	1739	227	42006	79	7749907	27900
13	012:00:00	013:00:00	1	3	316	0	1739.28	471.53	411.35	419.33	86.81	294	0.55	177.15	3600	714	61	585	72	92	36	1	41	1602	220	45516	77	5880343	21169
14	013:00:00	014:00:00	1	3	316	0	627.07	264.31	104.67	2352.44	91.67	44.8	0	115.04	3600	225	16	149	76	38	6	0	27	537	178	50115	77	2019528	7270
15	014:00:00	015:00:00	1	3	316	0	1671.67	444.34	296.53	446.58	124.52	307.12	24.83	284.41	3600	556	45	407	102	61	29	7	65	1272	279	52130	78	5268216	18966
16	015:00:00	016:00:00	1	3	316	0	685.8	446.82	103.78	2224.02	50.13	67.6	0	21.85	3600	254	23	146	72	29	10	0	8	542	151	57088	78	1543224	5556
17	016:00:00	017:00:00	1	3	316	0	599.01	270.27	96.22	2155.03	143.88	142.98	0	192.61	3600	296	31	177	79	57	13	0	35	688	205	57637	76	2511873	9043
18	017:00:00	018:00:00	1	3	316	0	440.18	103.22	72.24	2880.57	53.29	34.29	1.66	14.55	3600	181	6	123	49	23	6	3	9	400	149	64646	70	1088535	3919
19	018:00:00	019:00:00	1	3	316	0	1868.09	930.52	261.92	242.95	40.04	219.32	0	37.16	3600	539	55	392	81	44	32	0	25	1168	273	64819	71	3109775	11195
20	019:00:00	020:00:00	1	3	316	0	277.94	0	6.18	3269.31	0	46.57	0	0	3600	91	0	12	73	0	6	0	0	182	75	68419	56	0.027543	99
21	020:00:00	021:00:00	1	3	316	0	1077.97	746.66	238.69	1184.06	115.21	147.64	4.04	85.73	3600	448	40	321	67	42	14	3	17	952	207	74793	72	3551897	12787
22	021:00:00	022:00:00	1	3	316	0	85.01	0	0	3514.99	0	0	0	0	3600	39	0	0	39	0	0	0	0	78	0	0	0	0	0
23	022:00:00	023:00:00	1	3	316	0	87.17	0	0	3512.83	0	0	0	0	3600	54	0	0	55	0	0	0	0	109	0	0	0	0	0
24	023:00:00	024:00:00	1	3	316	0	1092.25	696.26	296.47	924.02	166.78	213.37	5.06	205.79	3600	486	50	423	67	131	15	2	36	1210	241	85372	76	5000444	18002
Number	Sequential	Start Date	Start Time	Duration
of cages	Day	Test	Test	Test	/ => cut first 3 hours
6	1	2017-04-03	14:59:21	024:00:00
Time
18	003:00:00	004:00:00	1	3	316	0	1056.73	295.09	124.73	1550.47	80.37	315.83	0	176.78	3600	310	10	188	90	35	37	0	45	715	200	13442	74	2522176	9080
19	004:00:00	005:00:00	1	3	316	0	1182.3	113.92	120.91	1428.97	108.65	292.31	27.05	325.89	3600	312	6	213	85	53	28	5	61	763	179	17026	76	2753365	9912
20	005:00:00	006:00:00	1	3	316	0	1242.1	1475.6	482.21	31.44	184.08	41.85	4.93	137.79	3600	828	88	770	15	166	12	2	39	1920	195	20622	79	7911344	28481
21	006:00:00	007:00:00	1	3	316	0	1155.65	1596.47	436.37	17.06	200.47	64.61	0	129.37	3600	788	147	694	9	181	10	0	45	1874	226	23015	82	7790455	28046
22	007:00:00	008:00:00	1	3	316	0	1255.02	1412.97	421.93	50.38	180.6	95.36	0	183.74	3600	773	149	632	14	171	14	0	66	1819	223	25438	82	7573863	27266
23	008:00:00	009:00:00	1	3	316	0	1324.14	1403.81	455.24	0	172.08	49.57	2.14	193.02	3600	776	166	659	0	144	13	1	51	1810	224	30003	83	8023409	28884
24	009:00:00	010:00:00	1	3	316	0	1408.88	1150.65	476.7	54.58	106.3	104.48	3.58	294.83	3600	786	117	686	15	107	15	1	54	1781	236	33448	82	8197567	29511
1	010:00:00	011:00:00	1	3	316	0	1459.28	1024.34	421.39	176.07	141.43	110.64	10.24	256.61	3600	792	131	664	39	134	22	4	49	1835	224	38361	81	7267042	26161
2	011:00:00	012:00:00	1	3	316	0	1485.38	1049.37	452.11	23.3	162.99	193.57	0	233.28	3600	749	109	661	14	134	21	0	51	1739	227	42006	79	7749907	27900
3	012:00:00	013:00:00	1	3	316	0	1739.28	471.53	411.35	419.33	86.81	294	0.55	177.15	3600	714	61	585	72	92	36	1	41	1602	220	45516	77	5880343	21169
4	013:00:00	014:00:00	1	3	316	0	627.07	264.31	104.67	2352.44	91.67	44.8	0	115.04	3600	225	16	149	76	38	6	0	27	537	178	50115	77	2019528	7270
5	014:00:00	015:00:00	1	3	316	0	1671.67	444.34	296.53	446.58	124.52	307.12	24.83	284.41	3600	556	45	407	102	61	29	7	65	1272	279	52130	78	5268216	18966
6	015:00:00	016:00:00	1	3	316	0	685.8	446.82	103.78	2224.02	50.13	67.6	0	21.85	3600	254	23	146	72	29	10	0	8	542	151	57088	78	1543224	5556
7	016:00:00	017:00:00	1	3	316	0	599.01	270.27	96.22	2155.03	143.88	142.98	0	192.61	3600	296	31	177	79	57	13	0	35	688	205	57637	76	2511873	9043
8	017:00:00	018:00:00	1	3	316	0	440.18	103.22	72.24	2880.57	53.29	34.29	1.66	14.55	3600	181	6	123	49	23	6	3	9	400	149	64646	70	1088535	3919
9	018:00:00	019:00:00	1	3	316	0	1868.09	930.52	261.92	242.95	40.04	219.32	0	37.16	3600	539	55	392	81	44	32	0	25	1168	273	64819	71	3109775	11195
10	019:00:00	020:00:00	1	3	316	0	277.94	0	6.18	3269.31	0	46.57	0	0	3600	91	0	12	73	0	6	0	0	182	75	68419	56	0.027543	99
11	020:00:00	021:00:00	1	3	316	0	1077.97	746.66	238.69	1184.06	115.21	147.64	4.04	85.73	3600	448	40	321	67	42	14	3	17	952	207	74793	72	3551897	12787
12	021:00:00	022:00:00	1	3	316	0	85.01	0	0	3514.99	0	0	0	0	3600	39	0	0	39	0	0	0	0	78	0	0	0	0	0
13	022:00:00	023:00:00	1	3	316	0	87.17	0	0	3512.83	0	0	0	0	3600	54	0	0	55	0	0	0	0	109	0	0	0	0	0
14	023:00:00	024:00:00	1	3	316	0	1092.25	696.26	296.47	924.02	166.78	213.37	5.06	205.79	3600	486	50	423	67	131	15	2	36	1210	241	85372	76	5000444	18002
					Total Data
					6 pm to 2 pm	Mean	1039.09	661.721	251.411	1259.92	105.205	132.662	4.00381	145.981	3600	476.048	59.5238	376.286	53	78.1905	16.1429	1.38095	34.4762	1095.05	186.286	41137.9	69	4.27443e+06	15392.7
						SD	526.341	536.355	177.073	1277.58	63.3229	104.943	7.75607	104.461	0	277.604	55.7787	264.347	31.132	60.1703	10.9512	1.98686	21.704	649.758	76.0705	24098.5	23.6791	2.99103e+06	10760.6
						Sum	21820.9	13896.2	5279.64	26458.4	2209.3	2785.91	84.08	3065.6	75600	9997	1250	7902	1113	1642	339	29	724	22996	3912	863896	1449	8.9763e+07	323247

## Sheet: 319
319
WINDOW	T-BEGIN	T-END	SESSION	CAGE	ANIMAL	CODE	UNDEF_D	CLIMB_D	LOCOM_D	IMMOB_D	REAR_D	GROOM_D	DRINK_D	EAT_D	TOTAL_D	UNDEF_F	CLIMB_F	LOCOM_F	IMMOB_F	REAR_F	GROOM_F	DRINK_F	EAT_F	TOTAL_F	SPD_MAX	T_SPD_MX	SPD_LAVG	SPD_AVG	DISTANCE
																													in mm !!!
1	000:00:00	001:00:00	1	4	319	0	1996.3	484.94	574.9	117.09	87.72	118.46	3.33	217.26	3600	829	32	746	36	76	23	1	53	1796	219	2292	76	7214999	25974
2	001:00:00	002:00:00	1	4	319	0	1259.5	82.96	250.92	1092.02	30.62	613.54	5.67	264.77	3600	372	7	279	55	33	59	2	57	864	192	4514	77	3602120	12968
3	002:00:00	003:00:00	1	4	319	0	1179.97	164.55	236.26	1379.22	34.41	311.72	15.09	278.78	3600	365	11	267	55	31	30	4	42	805	183	7955	75	3614994	13014
4	003:00:00	004:00:00	1	4	319	0	1038.56	184.95	168.65	1758.65	36.48	268.33	1.68	142.7	3600	300	8	188	109	16	29	2	42	694	184	11327	72	2368726	8527
5	004:00:00	005:00:00	1	4	319	0	864.99	189.24	127.57	1504.14	82.61	425.96	17.51	387.98	3600	276	9	187	62	54	42	4	81	715	241	17698	77	3114254	11211
6	005:00:00	006:00:00	1	4	319	0	870.44	640.69	226.29	1173.24	79.82	387.51	6.56	215.45	3600	399	30	325	47	72	27	3	55	958	226	20803	79	3747253	13490
7	006:00:00	007:00:00	1	4	319	0	1224.17	1220.59	518.14	83.64	169.31	118.41	0	265.74	3600	748	65	718	28	140	28	0	76	1803	235	23270	84	8684011	31262
8	007:00:00	008:00:00	1	4	319	0	1433.45	905.78	519.7	86.85	192.25	134.1	27.72	300.15	3600	790	53	775	34	188	36	10	74	1960	240	27462	83	8633104	31079
9	008:00:00	009:00:00	1	4	319	0	1362.16	758.35	607.84	82.77	202.44	184.14	20.25	382.05	3600	869	42	903	22	239	51	10	97	2233	216	31754	82	9961361	35861
10	009:00:00	010:00:00	1	4	319	0	1283.94	913.19	647.98	57.27	204.71	165.5	6.23	321.18	3600	843	49	918	25	296	37	9	62	2239	275	34332	83	11017207	39662
11	010:00:00	011:00:00	1	4	319	0	1219.57	1061.46	551.54	12.07	175.07	155.03	15.65	409.61	3600	775	52	815	14	206	49	7	117	2035	249	37022	82	9645993	34726
12	011:00:00	012:00:00	1	4	319	0	1222.34	1008.05	480.74	26.74	205.38	202.94	21.21	432.6	3600	681	47	712	11	204	62	6	122	1845	223	41204	83	8907975	32069
13	012:00:00	013:00:00	1	4	319	0	981.18	1051.04	371.44	62.97	81.13	309.18	12.84	730.22	3600	489	30	472	56	92	54	6	120	1319	239	46516	85	7867605	28323
14	013:00:00	014:00:00	1	4	319	0	1455.69	652.17	300.38	233.5	81.64	570.35	20.28	285.99	3600	474	17	375	60	88	70	3	62	1149	244	48032	83	5471213	19696
15	014:00:00	015:00:00	1	4	319	0	188.25	14.3	23.34	3350.3	0.37	23.44	0	0	3600	65	1	17	45	2	4	0	0	134	136	53980	73	0.23571	849
16	015:00:00	016:00:00	1	4	319	0	1813.19	470.77	286.43	69.06	88.64	685.59	18.58	167.74	3600	527	21	415	48	64	124	12	79	1290	280	56286	82	4767766	17164
17	016:00:00	017:00:00	1	4	319	0	1044.24	136.49	157.91	1661.82	37.04	394.81	2.57	165.12	3600	291	5	180	118	21	81	1	105	802	231	60085	84	2290437	8246
18	017:00:00	018:00:00	1	4	319	0	1001.05	43.88	144.38	1727.51	13.7	332.85	4.78	331.85	3600	256	4	149	136	17	62	4	120	748	234	61782	81	1649147	5937
19	018:00:00	019:00:00	1	4	319	0	116.28	0	0	3463.42	0	11.65	0	8.65	3600	50	0	0	55	0	7	0	7	119	0	0	0	0	0
20	019:00:00	020:00:00	1	4	319	0	1415.76	266.68	254.88	533.65	147.48	550.98	28.91	401.66	3600	470	14	380	81	73	100	8	146	1272	242	69858	83	5157482	18567
21	020:00:00	021:00:00	1	4	319	0	233.67	0	0	3217.07	0	107.77	0	41.49	3600	53	0	0	57	0	18	0	26	154	0	0	0	0	0
22	021:00:00	022:00:00	1	4	319	0	669.48	124.39	80.37	2143.07	32.12	412.86	0	137.71	3600	171	6	97	58	14	58	0	59	463	231	78291	79	1670882	6015
23	022:00:00	023:00:00	1	4	319	0	115.47	0	0	3365.76	0	101.06	0	17.71	3600	40	0	0	39	0	7	0	7	93	0	0	0	0	0
24	023:00:00	024:00:00	1	4	319	0	1304.23	46.26	140.95	1177.13	69.98	673.65	5.92	181.88	3600	291	2	177	62	37	74	2	53	698	244	85084	83	2426573	8736
Number	Sequential	Start Date	Start Time	Duration
of cages	Day	Test	Test	Test	/ => cut first 3 hours
6	1	2017-04-03	14:59:21	024:00:00
Time
18	003:00:00	004:00:00	1	4	319	0	1038.56	184.95	168.65	1758.65	36.48	268.33	1.68	142.7	3600	300	8	188	109	16	29	2	42	694	184	11327	72	2368726	8527
19	004:00:00	005:00:00	1	4	319	0	864.99	189.24	127.57	1504.14	82.61	425.96	17.51	387.98	3600	276	9	187	62	54	42	4	81	715	241	17698	77	3114254	11211
20	005:00:00	006:00:00	1	4	319	0	870.44	640.69	226.29	1173.24	79.82	387.51	6.56	215.45	3600	399	30	325	47	72	27	3	55	958	226	20803	79	3747253	13490
21	006:00:00	007:00:00	1	4	319	0	1224.17	1220.59	518.14	83.64	169.31	118.41	0	265.74	3600	748	65	718	28	140	28	0	76	1803	235	23270	84	8684011	31262
22	007:00:00	008:00:00	1	4	319	0	1433.45	905.78	519.7	86.85	192.25	134.1	27.72	300.15	3600	790	53	775	34	188	36	10	74	1960	240	27462	83	8633104	31079
23	008:00:00	009:00:00	1	4	319	0	1362.16	758.35	607.84	82.77	202.44	184.14	20.25	382.05	3600	869	42	903	22	239	51	10	97	2233	216	31754	82	9961361	35861
24	009:00:00	010:00:00	1	4	319	0	1283.94	913.19	647.98	57.27	204.71	165.5	6.23	321.18	3600	843	49	918	25	296	37	9	62	2239	275	34332	83	11017207	39662
1	010:00:00	011:00:00	1	4	319	0	1219.57	1061.46	551.54	12.07	175.07	155.03	15.65	409.61	3600	775	52	815	14	206	49	7	117	2035	249	37022	82	9645993	34726
2	011:00:00	012:00:00	1	4	319	0	1222.34	1008.05	480.74	26.74	205.38	202.94	21.21	432.6	3600	681	47	712	11	204	62	6	122	1845	223	41204	83	8907975	32069
3	012:00:00	013:00:00	1	4	319	0	981.18	1051.04	371.44	62.97	81.13	309.18	12.84	730.22	3600	489	30	472	56	92	54	6	120	1319	239	46516	85	7867605	28323
4	013:00:00	014:00:00	1	4	319	0	1455.69	652.17	300.38	233.5	81.64	570.35	20.28	285.99	3600	474	17	375	60	88	70	3	62	1149	244	48032	83	5471213	19696
5	014:00:00	015:00:00	1	4	319	0	188.25	14.3	23.34	3350.3	0.37	23.44	0	0	3600	65	1	17	45	2	4	0	0	134	136	53980	73	0.23571	849
6	015:00:00	016:00:00	1	4	319	0	1813.19	470.77	286.43	69.06	88.64	685.59	18.58	167.74	3600	527	21	415	48	64	124	12	79	1290	280	56286	82	4767766	17164
7	016:00:00	017:00:00	1	4	319	0	1044.24	136.49	157.91	1661.82	37.04	394.81	2.57	165.12	3600	291	5	180	118	21	81	1	105	802	231	60085	84	2290437	8246
8	017:00:00	018:00:00	1	4	319	0	1001.05	43.88	144.38	1727.51	13.7	332.85	4.78	331.85	3600	256	4	149	136	17	62	4	120	748	234	61782	81	1649147	5937
9	018:00:00	019:00:00	1	4	319	0	116.28	0	0	3463.42	0	11.65	0	8.65	3600	50	0	0	55	0	7	0	7	119	0	0	0	0	0
10	019:00:00	020:00:00	1	4	319	0	1415.76	266.68	254.88	533.65	147.48	550.98	28.91	401.66	3600	470	14	380	81	73	100	8	146	1272	242	69858	83	5157482	18567
11	020:00:00	021:00:00	1	4	319	0	233.67	0	0	3217.07	0	107.77	0	41.49	3600	53	0	0	57	0	18	0	26	154	0	0	0	0	0
12	021:00:00	022:00:00	1	4	319	0	669.48	124.39	80.37	2143.07	32.12	412.86	0	137.71	3600	171	6	97	58	14	58	0	59	463	231	78291	79	1670882	6015
13	022:00:00	023:00:00	1	4	319	0	115.47	0	0	3365.76	0	101.06	0	17.71	3600	40	0	0	39	0	7	0	7	93	0	0	0	0	0
14	023:00:00	024:00:00	1	4	319	0	1304.23	46.26	140.95	1177.13	69.98	673.65	5.92	181.88	3600	291	2	177	62	37	74	2	53	698	244	85084	83	2426573	8736
					Total Data
					6 pm to 2 pm	Mean	993.243	461.347	267.073	1228.13	90.4843	296.005	10.0329	253.69	3600	421.81	21.6667	371.571	55.5714	86.8095	48.5714	4.14286	71.9048	1082.05	198.571	38323.1	69.4286	4.63719e+06	16734.3
						SD	481.589	432.095	213.202	1265.96	75.5906	203.723	9.93061	176.997	0	277.533	21.4554	316.044	32.785	89.9353	30.7905	3.92792	41.317	716.629	88.0162	25310.4	29.2414	3.73186e+06	13383.1
						Sum	20858.1	9688.28	5608.53	25790.6	1900.17	6216.11	210.69	5327.48	75600	8858	455	7803	1167	1823	1020	87	1510	22723	4170	804786	1458	9.7381e+07	351420

## Sheet: 343
343
WINDOW	T-BEGIN	T-END	SESSION	CAGE	ANIMAL	CODE	UNDEF_D	CLIMB_D	LOCOM_D	IMMOB_D	REAR_D	GROOM_D	DRINK_D	EAT_D	TOTAL_D	UNDEF_F	CLIMB_F	LOCOM_F	IMMOB_F	REAR_F	GROOM_F	DRINK_F	EAT_F	TOTAL_F	SPD_MAX	T_SPD_MX	SPD_LAVG	SPD_AVG	DISTANCE
																													in mm !!!
1	000:00:00	001:00:00	1	5	343	0	1090.64	115.42	1770.17	51.64	259.26	34.26	0	278.61	3600	1182	29	1572	30	539	8	0	147	3507	216	2761	95	29118935	104828
2	001:00:00	002:00:00	1	5	343	0	1088.25	366.21	1470.29	39.2	210.71	109.44	0	315.9	3600	1068	63	1284	27	388	23	0	129	2982	214	3768	94	24330570	87590
3	002:00:00	003:00:00	1	5	343	0	1019.4	604.59	1215.88	70.83	147.77	426.21	2.81	112.51	3600	946	94	1088	18	379	44	1	52	2622	225	9457	97	20255143	72919
4	003:00:00	004:00:00	1	5	343	0	690.5	138.93	424.64	2088.06	71.95	76.85	0	109.07	3600	371	18	356	44	101	17	0	27	934	192	13924	86	6406196	23062
5	004:00:00	005:00:00	1	5	343	0	870.89	25.9	247.95	1817.56	3.75	508.7	0	125.25	3600	327	7	238	80	12	51	0	56	771	189	14814	76	3022371	10881
6	005:00:00	006:00:00	1	5	343	0	937.51	210.53	518.01	1275.03	241.57	65.46	0	351.89	3600	714	52	699	77	199	26	0	124	1891	223	20656	89	9683638	34861
7	006:00:00	007:00:00	1	5	343	0	1438.36	378.45	968.34	124.48	187.17	205.97	0	297.23	3600	1098	92	1142	47	322	51	0	126	2878	284	23629	96	16583978	59702
8	007:00:00	008:00:00	1	5	343	0	1629.94	138.89	854.97	268.08	265.22	187.92	2.16	252.82	3600	725	36	747	58	272	52	1	109	2000	207	27750	88	13751227	49504
9	008:00:00	009:00:00	1	5	343	0	710.99	3.04	185.09	2490.1	15.53	142.86	0	52.39	3600	236	1	150	82	16	51	0	44	580	148	28945	72	1998154	7193
10	009:00:00	010:00:00	1	5	343	0	879.4	349.79	486.75	1147.21	173.76	248.56	0	314.53	3600	681	74	684	57	192	73	0	146	1907	232	35246	88	7506190	27022
11	010:00:00	011:00:00	1	5	343	0	1453.87	548.79	629.95	93.96	223.46	167.15	0	482.82	3600	878	132	852	47	259	54	0	182	2404	232	37975	88	10716119	38578
12	011:00:00	012:00:00	1	5	343	0	587.22	152.59	110.78	2519.78	27.19	159.89	9.7	32.85	3600	217	4	136	64	26	23	3	13	486	160	40962	70	1252469	4509
13	012:00:00	013:00:00	1	5	343	0	794.72	0	112.32	2270.28	130.49	82.51	0	209.68	3600	239	0	177	42	66	24	0	44	592	246	46040	76	2789971	10044
14	013:00:00	014:00:00	1	5	343	0	785.76	0	89.8	2289.92	40.44	247.99	0	146.09	3600	236	0	124	109	25	37	0	57	588	213	46898	73	1206793	4344
15	014:00:00	015:00:00	1	5	343	0	1053.44	4.3	143.81	1630.31	195.76	85.01	3.74	483.63	3600	312	1	251	64	104	20	1	109	862	183	51109	78	4201269	15125
16	015:00:00	016:00:00	1	5	343	0	759.44	130.44	132.42	2399.51	14.37	60.07	2.98	100.77	3600	271	3	150	153	15	43	2	85	722	153	55876	75	1650179	5941
17	016:00:00	017:00:00	1	5	343	0	805.05	139.17	109.58	2238.44	55	171.79	12.22	68.75	3600	251	2	139	112	37	20	3	45	609	224	60106	77	1856281	6683
18	017:00:00	018:00:00	1	5	343	0	1032.09	25.95	139.27	1999.3	230.46	112.2	13.64	47.09	3600	329	1	215	76	97	12	4	19	753	169	64416	73	3285010	11826
19	018:00:00	019:00:00	1	5	343	0	1106.33	125.71	135.17	1824.05	131.39	145.07	0	132.28	3600	291	6	194	97	56	31	0	66	741	202	67391	75	2785908	10029
20	019:00:00	020:00:00	1	5	343	0	698.57	0	60.38	2459.16	6.4	283.57	0	91.92	3600	187	0	65	112	10	45	0	41	460	140	68613	70	0.64742	2331
21	020:00:00	021:00:00	1	5	343	0	529.91	129.26	74.25	2684.91	22.32	26.72	54.33	78.3	3600	177	3	107	56	15	5	10	19	392	174	75533	79	1433274	5160
22	021:00:00	022:00:00	1	5	343	0	1204.49	0	135.64	1452.36	105.33	384.2	36.79	281.19	3600	345	0	213	110	47	50	7	79	851	214	75987	77	3091465	11129
23	022:00:00	023:00:00	1	5	343	0	150.71	0	11.15	3425.49	0	0	0	12.65	3600	55	0	10	44	0	0	0	2	111	144	82730	70	0.17525	631
24	023:00:00	024:00:00	1	5	343	0	1381.92	0.66	146.53	1343.38	115.56	283.97	43.46	284.52	3600	383	1	206	108	58	58	11	79	904	176	83855	76	3186779	11472
Number	Sequential	Start Date	Start Time	Duration
of cages	Day	Test	Test	Test	/ => cut first 3 hours
6	1	2017-04-03	14:59:21	024:00:00
Time
18	003:00:00	004:00:00	1	5	343	0	690.5	138.93	424.64	2088.06	71.95	76.85	0	109.07	3600	371	18	356	44	101	17	0	27	934	192	13924	86	6406196	23062
19	004:00:00	005:00:00	1	5	343	0	870.89	25.9	247.95	1817.56	3.75	508.7	0	125.25	3600	327	7	238	80	12	51	0	56	771	189	14814	76	3022371	10881
20	005:00:00	006:00:00	1	5	343	0	937.51	210.53	518.01	1275.03	241.57	65.46	0	351.89	3600	714	52	699	77	199	26	0	124	1891	223	20656	89	9683638	34861
21	006:00:00	007:00:00	1	5	343	0	1438.36	378.45	968.34	124.48	187.17	205.97	0	297.23	3600	1098	92	1142	47	322	51	0	126	2878	284	23629	96	16583978	59702
22	007:00:00	008:00:00	1	5	343	0	1629.94	138.89	854.97	268.08	265.22	187.92	2.16	252.82	3600	725	36	747	58	272	52	1	109	2000	207	27750	88	13751227	49504
23	008:00:00	009:00:00	1	5	343	0	710.99	3.04	185.09	2490.1	15.53	142.86	0	52.39	3600	236	1	150	82	16	51	0	44	580	148	28945	72	1998154	7193
24	009:00:00	010:00:00	1	5	343	0	879.4	349.79	486.75	1147.21	173.76	248.56	0	314.53	3600	681	74	684	57	192	73	0	146	1907	232	35246	88	7506190	27022
1	010:00:00	011:00:00	1	5	343	0	1453.87	548.79	629.95	93.96	223.46	167.15	0	482.82	3600	878	132	852	47	259	54	0	182	2404	232	37975	88	10716119	38578
2	011:00:00	012:00:00	1	5	343	0	587.22	152.59	110.78	2519.78	27.19	159.89	9.7	32.85	3600	217	4	136	64	26	23	3	13	486	160	40962	70	1252469	4509
3	012:00:00	013:00:00	1	5	343	0	794.72	0	112.32	2270.28	130.49	82.51	0	209.68	3600	239	0	177	42	66	24	0	44	592	246	46040	76	2789971	10044
4	013:00:00	014:00:00	1	5	343	0	785.76	0	89.8	2289.92	40.44	247.99	0	146.09	3600	236	0	124	109	25	37	0	57	588	213	46898	73	1206793	4344
5	014:00:00	015:00:00	1	5	343	0	1053.44	4.3	143.81	1630.31	195.76	85.01	3.74	483.63	3600	312	1	251	64	104	20	1	109	862	183	51109	78	4201269	15125
6	015:00:00	016:00:00	1	5	343	0	759.44	130.44	132.42	2399.51	14.37	60.07	2.98	100.77	3600	271	3	150	153	15	43	2	85	722	153	55876	75	1650179	5941
7	016:00:00	017:00:00	1	5	343	0	805.05	139.17	109.58	2238.44	55	171.79	12.22	68.75	3600	251	2	139	112	37	20	3	45	609	224	60106	77	1856281	6683
8	017:00:00	018:00:00	1	5	343	0	1032.09	25.95	139.27	1999.3	230.46	112.2	13.64	47.09	3600	329	1	215	76	97	12	4	19	753	169	64416	73	3285010	11826
9	018:00:00	019:00:00	1	5	343	0	1106.33	125.71	135.17	1824.05	131.39	145.07	0	132.28	3600	291	6	194	97	56	31	0	66	741	202	67391	75	2785908	10029
10	019:00:00	020:00:00	1	5	343	0	698.57	0	60.38	2459.16	6.4	283.57	0	91.92	3600	187	0	65	112	10	45	0	41	460	140	68613	70	0.64742	2331
11	020:00:00	021:00:00	1	5	343	0	529.91	129.26	74.25	2684.91	22.32	26.72	54.33	78.3	3600	177	3	107	56	15	5	10	19	392	174	75533	79	1433274	5160
12	021:00:00	022:00:00	1	5	343	0	1204.49	0	135.64	1452.36	105.33	384.2	36.79	281.19	3600	345	0	213	110	47	50	7	79	851	214	75987	77	3091465	11129
13	022:00:00	023:00:00	1	5	343	0	150.71	0	11.15	3425.49	0	0	0	12.65	3600	55	0	10	44	0	0	0	2	111	144	82730	70	0.17525	631
14	023:00:00	024:00:00	1	5	343	0	1381.92	0.66	146.53	1343.38	115.56	283.97	43.46	284.52	3600	383	1	206	108	58	58	11	79	904	176	83855	76	3186779	11472
					Total Data
					6 pm to 2 pm	Mean	928.624	119.162	272.229	1801.97	107.482	173.641	8.52476	188.368	3600	396.333	20.619	326.429	78.0476	91.8571	35.381	2	70.0952	1020.76	195.476	48688.3	78.6667	4.59082e+06	16668
						SD	353.04	149.168	270.234	869.34	90.2797	122.655	16.0077	141.946	0	264.472	36.6653	305.795	30.3768	97.758	19.4563	3.36155	47.9186	734.829	37.5827	22368.3	7.45207	4.55852e+06	16269
						Sum	19501.1	2502.4	5716.8	37841.4	2257.12	3646.46	179.02	3955.72	75600	8323	433	6855	1639	1929	743	42	1472	21436	4105	1022455	1652	9.64073e+07	350027

## Sheet: 344
344
WINDOW	T-BEGIN	T-END	SESSION	CAGE	ANIMAL	CODE	UNDEF_D	CLIMB_D	LOCOM_D	IMMOB_D	REAR_D	GROOM_D	DRINK_D	EAT_D	TOTAL_D	UNDEF_F	CLIMB_F	LOCOM_F	IMMOB_F	REAR_F	GROOM_F	DRINK_F	EAT_F	TOTAL_F	SPD_MAX	T_SPD_MX	SPD_LAVG	SPD_AVG	DISTANCE
																													in mm !!!
1	000:00:00	001:00:00	1	6	344	0	1452.7	1143.36	661.49	5.21	139.83	48.14	0	149.27	3600	868	51	846	3	159	14	0	53	1994	219	2503	78	8740127	31464
2	001:00:00	002:00:00	1	6	344	0	1592.95	748.21	410.24	68.21	66.3	472.64	2.06	239.39	3600	629	38	536	30	57	104	1	110	1505	236	5956	71	5230328	18829
3	002:00:00	003:00:00	1	6	344	0	928.94	321.62	128.4	1508.6	46.59	448.71	0	217.14	3600	280	11	173	87	26	138	0	165	880	205	10202	72	2140790	7707
4	003:00:00	004:00:00	1	6	344	0	861.44	173.53	118.12	1897.24	53.43	337.33	0	158.91	3600	251	6	158	77	35	54	0	72	653	173	13753	73	1909066	6873
5	004:00:00	005:00:00	1	6	344	0	1143.97	409.06	177.32	1244.25	100.59	214.29	26.35	284.17	3600	390	15	255	86	67	43	7	68	931	252	16928	76	3932186	14156
6	005:00:00	006:00:00	1	6	344	0	1084.94	1746.42	226.5	123.4	84.4	177.16	13.78	143.4	3600	470	57	349	46	67	38	5	43	1075	247	19802	79	3876920	13957
7	006:00:00	007:00:00	1	6	344	0	1089.03	1795.55	288.14	84.72	123.51	113.4	9.49	96.16	3600	515	56	423	31	87	34	1	43	1190	206	25026	80	4732871	17038
8	007:00:00	008:00:00	1	6	344	0	1292.84	1178.87	425.84	21.63	229.28	84.38	19.79	347.37	3600	567	49	565	14	167	26	5	82	1475	237	25907	80	7944499	28600
9	008:00:00	009:00:00	1	6	344	0	1314.29	1282.22	434.69	9.02	212.38	142.87	2.95	201.58	3600	642	57	618	13	164	43	1	101	1639	191	30852	80	7810831	28119
10	009:00:00	010:00:00	1	6	344	0	1386.29	1121.76	475.83	35.54	214.32	88.31	7.32	270.63	3600	720	46	711	19	148	23	2	94	1763	215	33252	81	8468431	30486
11	010:00:00	011:00:00	1	6	344	0	1768.89	126.4	367.16	766.11	273.84	114.58	20.87	162.15	3600	609	5	406	144	99	40	2	84	1389	278	37988	86	5854810	21077
12	011:00:00	012:00:00	1	6	344	0	1145.5	921.45	276.3	770.5	84.78	154.71	0	246.76	3600	575	45	411	163	48	15	0	97	1354	238	40184	86	4688925	16880
13	012:00:00	013:00:00	1	6	344	0	1798.38	388.15	393.26	302.9	86.56	448.13	17.3	165.32	3600	591	21	522	51	83	82	3	92	1445	235	43286	82	6480624	23330
14	013:00:00	014:00:00	1	6	344	0	332.18	37.78	46.22	2962.67	4.29	120.23	11.49	85.14	3600	113	1	37	86	3	44	1	60	345	141	48601	80	0.52105	1876
15	014:00:00	015:00:00	1	6	344	0	1404.77	3.31	178.67	1318.01	75.74	376.34	27	216.16	3600	353	1	212	106	25	130	4	123	954	177	52423	83	2651876	9547
16	015:00:00	016:00:00	1	6	344	0	612	0	128.76	2583.76	24.15	162.52	0	88.81	3600	243	0	138	91	24	25	0	39	560	249	57151	87	2031516	7313
17	016:00:00	017:00:00	1	6	344	0	820.03	0	119.3	2222.29	42.03	260.64	4.55	131.16	3600	257	0	132	92	22	89	1	86	679	172	58079	84	1682028	6055
18	017:00:00	018:00:00	1	6	344	0	536.75	0	43.74	2382.73	0.92	477.43	14.41	144.02	3600	167	0	39	137	3	111	2	128	587	175	62165	80	0.577622	2079
19	018:00:00	019:00:00	1	6	344	0	672.32	0	82.95	2476.15	9.13	230.31	5.2	123.94	3600	185	0	87	112	8	66	1	99	558	254	68022	80	1201697	4326
20	019:00:00	020:00:00	1	6	344	0	197.09	0	0	3213.52	0	133.37	0	56.02	3600	63	0	0	60	0	24	0	22	169	0	0	0	0	0
21	020:00:00	021:00:00	1	6	344	0	843.39	0	84.39	2093.84	94.97	349.83	3.9	129.68	3600	233	0	91	92	38	46	1	32	533	211	74641	82	1001990	3607
22	021:00:00	022:00:00	1	6	344	0	236.1	0	0	3143.73	0	220.17	0	0	3600	59	0	0	43	0	19	0	0	121	0	0	0	0	0
23	022:00:00	023:00:00	1	6	344	0	173.92	0	0	3404.57	0	21.51	0	0	3600	65	0	0	62	0	5	0	0	132	0	0	0	0	0
24	023:00:00	024:00:00	1	6	344	0	805.04	277.57	87.52	1479.72	45.07	713.81	0	191.27	3600	265	9	141	101	31	84	0	90	721	215	84649	78	1612804	5806
Number	Sequential	Start Date	Start Time	Duration
of cages	Day	Test	Test	Test	/ => cut first 3 hours
6	1	2017-04-03	14:59:21	024:00:00
Time
18	003:00:00	004:00:00	1	6	344	0	861.44	173.53	118.12	1897.24	53.43	337.33	0	158.91	3600	251	6	158	77	35	54	0	72	653	173	13753	73	1909066	6873
19	004:00:00	005:00:00	1	6	344	0	1143.97	409.06	177.32	1244.25	100.59	214.29	26.35	284.17	3600	390	15	255	86	67	43	7	68	931	252	16928	76	3932186	14156
20	005:00:00	006:00:00	1	6	344	0	1084.94	1746.42	226.5	123.4	84.4	177.16	13.78	143.4	3600	470	57	349	46	67	38	5	43	1075	247	19802	79	3876920	13957
21	006:00:00	007:00:00	1	6	344	0	1089.03	1795.55	288.14	84.72	123.51	113.4	9.49	96.16	3600	515	56	423	31	87	34	1	43	1190	206	25026	80	4732871	17038
22	007:00:00	008:00:00	1	6	344	0	1292.84	1178.87	425.84	21.63	229.28	84.38	19.79	347.37	3600	567	49	565	14	167	26	5	82	1475	237	25907	80	7944499	28600
23	008:00:00	009:00:00	1	6	344	0	1314.29	1282.22	434.69	9.02	212.38	142.87	2.95	201.58	3600	642	57	618	13	164	43	1	101	1639	191	30852	80	7810831	28119
24	009:00:00	010:00:00	1	6	344	0	1386.29	1121.76	475.83	35.54	214.32	88.31	7.32	270.63	3600	720	46	711	19	148	23	2	94	1763	215	33252	81	8468431	30486
1	010:00:00	011:00:00	1	6	344	0	1768.89	126.4	367.16	766.11	273.84	114.58	20.87	162.15	3600	609	5	406	144	99	40	2	84	1389	278	37988	86	5854810	21077
2	011:00:00	012:00:00	1	6	344	0	1145.5	921.45	276.3	770.5	84.78	154.71	0	246.76	3600	575	45	411	163	48	15	0	97	1354	238	40184	86	4688925	16880
3	012:00:00	013:00:00	1	6	344	0	1798.38	388.15	393.26	302.9	86.56	448.13	17.3	165.32	3600	591	21	522	51	83	82	3	92	1445	235	43286	82	6480624	23330
4	013:00:00	014:00:00	1	6	344	0	332.18	37.78	46.22	2962.67	4.29	120.23	11.49	85.14	3600	113	1	37	86	3	44	1	60	345	141	48601	80	0.52105	1876
5	014:00:00	015:00:00	1	6	344	0	1404.77	3.31	178.67	1318.01	75.74	376.34	27	216.16	3600	353	1	212	106	25	130	4	123	954	177	52423	83	2651876	9547
6	015:00:00	016:00:00	1	6	344	0	612	0	128.76	2583.76	24.15	162.52	0	88.81	3600	243	0	138	91	24	25	0	39	560	249	57151	87	2031516	7313
7	016:00:00	017:00:00	1	6	344	0	820.03	0	119.3	2222.29	42.03	260.64	4.55	131.16	3600	257	0	132	92	22	89	1	86	679	172	58079	84	1682028	6055
8	017:00:00	018:00:00	1	6	344	0	536.75	0	43.74	2382.73	0.92	477.43	14.41	144.02	3600	167	0	39	137	3	111	2	128	587	175	62165	80	0.577622	2079
9	018:00:00	019:00:00	1	6	344	0	672.32	0	82.95	2476.15	9.13	230.31	5.2	123.94	3600	185	0	87	112	8	66	1	99	558	254	68022	80	1201697	4326
10	019:00:00	020:00:00	1	6	344	0	197.09	0	0	3213.52	0	133.37	0	56.02	3600	63	0	0	60	0	24	0	22	169	0	0	0	0	0
11	020:00:00	021:00:00	1	6	344	0	843.39	0	84.39	2093.84	94.97	349.83	3.9	129.68	3600	233	0	91	92	38	46	1	32	533	211	74641	82	1001990	3607
12	021:00:00	022:00:00	1	6	344	0	236.1	0	0	3143.73	0	220.17	0	0	3600	59	0	0	43	0	19	0	0	121	0	0	0	0	0
13	022:00:00	023:00:00	1	6	344	0	173.92	0	0	3404.57	0	21.51	0	0	3600	65	0	0	62	0	5	0	0	132	0	0	0	0	0
14	023:00:00	024:00:00	1	6	344	0	805.04	277.57	87.52	1479.72	45.07	713.81	0	191.27	3600	265	9	141	101	31	84	0	90	721	215	84649	78	1612804	5806
					Total Data
					6 pm to 2 pm	Mean	929.484	450.575	188.32	1549.35	83.7805	235.301	8.78095	154.412	3600	349.19	17.5238	252.143	77.4286	53.2857	49.5714	1.71429	69.2857	870.143	184.095	37748	69.381	3.13719e+06	11482.1
						SD	480.731	616.215	155.873	1190.51	83.8047	165.003	9.15276	88.2816	0	212.63	22.9535	222.325	42.2984	53.8518	32.8307	2.00357	36.6226	505.461	84.2246	24707.3	29.2036	2.85478e+06	10075.1
						Sum	19519.2	9462.07	3954.71	32536.3	1759.39	4941.32	184.4	3242.65	75600	7333	368	5295	1626	1119	1041	36	1455	18273	3866	792709	1457	6.58811e+07	241125

## Sheet: 29538
29538
WINDOW	T-BEGIN	T-END	SESSION	CAGE	ANIMAL	CODE	UNDEF_D	CLIMB_D	LOCOM_D	IMMOB_D	REAR_D	GROOM_D	DRINK_D	EAT_D	TOTAL_D	UNDEF_F	CLIMB_F	LOCOM_F	IMMOB_F	REAR_F	GROOM_F	DRINK_F	EAT_F	TOTAL_F	SPD_MAX	T_SPD_MX	SPD_LAVG	SPD_AVG	DISTANCE
																													in mm !!!
1	000:00:00	001:00:00	2	1	29538	0	1941.17	451.53	562.5	23.31	262.07	284.12	5.83	69.47	3600	796	19	759	12	169	38	2	25	1820	240	2240	76	8308568	29911
2	001:00:00	002:00:00	2	1	29538	0	1412.82	250.52	232.94	1134.16	193.67	356.44	0	19.45	3600	451	10	351	36	110	27	0	10	995	203	6704	78	4192887	15094
3	002:00:00	003:00:00	2	1	29538	0	1550.99	363.01	238.45	650.38	351.02	376.29	0	69.86	3600	516	11	407	68	170	23	0	29	1224	223	10132	77	5198515	18715
4	003:00:00	004:00:00	2	1	29538	0	1650.41	840.19	326.39	130.22	272.9	310.96	3.28	65.65	3600	635	32	510	37	146	21	1	38	1420	200	10820	78	6156786	22164
5	004:00:00	005:00:00	2	1	29538	0	1328.6	1461.94	292.44	265.62	107.79	107.83	5.16	30.62	3600	479	37	395	36	72	11	2	23	1055	229	16164	81	4488294	16158
6	005:00:00	006:00:00	2	1	29538	0	1659.18	965.58	287.96	84.91	186.76	280.57	2.33	132.71	3600	490	14	432	30	98	21	1	40	1126	206	18918	81	5430446	19550
7	006:00:00	007:00:00	2	1	29538	0	1624.97	1142.62	335.23	77.72	176.97	93.98	0	148.51	3600	539	21	502	35	110	15	0	37	1259	230	21716	79	5861517	21101
8	007:00:00	008:00:00	2	1	29538	0	1971.6	477.65	335.3	92.85	261.62	128.89	7.23	324.86	3600	619	26	562	39	146	17	3	60	1472	199	27038	80	7305004	26298
9	008:00:00	009:00:00	2	1	29538	0	1740.85	1092.12	286.31	142.38	194.09	33.22	0	111.03	3600	493	38	451	43	143	9	0	24	1201	192	29223	78	4883622	17581
10	009:00:00	010:00:00	2	1	29538	0	2185.35	490.26	272.73	199.13	197.56	106.23	0	148.74	3600	582	36	454	85	123	19	0	50	1349	284	35980	81	5609850	20195
11	010:00:00	011:00:00	2	1	29538	0	1325.38	304.73	161.39	1277.87	204.69	224.56	2.25	99.13	3600	417	18	276	113	82	44	3	59	1012	200	37019	79	3688600	13279
12	011:00:00	012:00:00	2	1	29538	0	147.99	0	12.02	3378.94	10.47	11.33	0	39.25	3600	80	0	13	72	2	1	0	11	179	204	43173	85	0.214163	771
13	012:00:00	013:00:00	2	1	29538	0	1502.1	1231.88	195.06	139.28	240.61	155.09	2.07	133.91	3600	426	36	310	71	88	24	1	35	991	219	43691	80	4393575	15817
14	013:00:00	014:00:00	2	1	29538	0	1852	568.09	252.72	306.22	109.96	377.85	0	133.16	3600	430	19	330	91	63	32	0	59	1024	227	47998	81	4378041	15761
15	014:00:00	015:00:00	2	1	29538	0	106.66	0	0	3488.09	0	5.25	0	0	3600	56	0	0	56	0	1	0	0	113	0	0	0	0	0
16	015:00:00	016:00:00	2	1	29538	0	1672.51	132.5	205.79	848.84	301.83	318.64	2.12	117.77	3600	444	9	344	79	121	22	1	27	1047	225	56383	79	4911069	17680
17	016:00:00	017:00:00	2	1	29538	0	129.03	0	0	3463.34	0	7.63	0	0	3600	55	0	0	54	0	2	0	0	111	0	0	0	0	0
18	017:00:00	018:00:00	2	1	29538	0	1255.8	307.16	141.95	1380.28	179.69	282.05	0	53.07	3600	320	5	219	87	76	31	0	16	754	257	63871	78	2949721	10619
19	018:00:00	019:00:00	2	1	29538	0	276.26	0	0	3274.01	0	47.67	2.06	0	3600	84	0	0	76	0	8	1	0	169	0	0	0	0	0
20	019:00:00	020:00:00	2	1	29538	0	296.76	0	18.87	3212.52	13.89	54.97	0	2.99	3600	76	0	21	46	4	8	0	1	156	134	71978	78	0.316528	1139
21	020:00:00	021:00:00	2	1	29538	0	1231.91	141.68	126.74	1335.6	227.1	536.97	0	0	3600	269	7	190	55	85	30	0	0	636	201	73313	78	2970308	10693
22	021:00:00	022:00:00	2	1	29538	0	106.04	0	0	3491.13	0	2.83	0	0	3600	48	0	0	48	0	1	0	0	97	0	0	0	0	0
23	022:00:00	023:00:00	2	1	29538	0	960.73	47.63	53.55	2028.39	142.83	335.05	5.24	26.58	3600	214	2	97	71	53	38	2	10	487	181	80174	78	1734932	6246
24	023:00:00	024:00:00	2	1	29538	0	192.73	0	0	3316.66	0	90.61	0	0	3600	67	0	0	60	0	7	0	0	134	0	0	0	0	0
Number	Sequential	Start Date	Start Time	Duration
of cages	Day	Test	Test	Test	/ => cut first hour & last 2 hours
6	2	2017-04-04	16:54:50	024:00:00
Time
18	001:00:00	002:00:00	2	1	29538	0	1412.82	250.52	232.94	1134.16	193.67	356.44	0	19.45	3600	451	10	351	36	110	27	0	10	995	203	6704	78	4192887	15094
19	002:00:00	003:00:00	2	1	29538	0	1550.99	363.01	238.45	650.38	351.02	376.29	0	69.86	3600	516	11	407	68	170	23	0	29	1224	223	10132	77	5198515	18715
20	003:00:00	004:00:00	2	1	29538	0	1650.41	840.19	326.39	130.22	272.9	310.96	3.28	65.65	3600	635	32	510	37	146	21	1	38	1420	200	10820	78	6156786	22164
21	004:00:00	005:00:00	2	1	29538	0	1328.6	1461.94	292.44	265.62	107.79	107.83	5.16	30.62	3600	479	37	395	36	72	11	2	23	1055	229	16164	81	4488294	16158
22	005:00:00	006:00:00	2	1	29538	0	1659.18	965.58	287.96	84.91	186.76	280.57	2.33	132.71	3600	490	14	432	30	98	21	1	40	1126	206	18918	81	5430446	19550
23	006:00:00	007:00:00	2	1	29538	0	1624.97	1142.62	335.23	77.72	176.97	93.98	0	148.51	3600	539	21	502	35	110	15	0	37	1259	230	21716	79	5861517	21101
24	007:00:00	008:00:00	2	1	29538	0	1971.6	477.65	335.3	92.85	261.62	128.89	7.23	324.86	3600	619	26	562	39	146	17	3	60	1472	199	27038	80	7305004	26298
1	008:00:00	009:00:00	2	1	29538	0	1740.85	1092.12	286.31	142.38	194.09	33.22	0	111.03	3600	493	38	451	43	143	9	0	24	1201	192	29223	78	4883622	17581
2	009:00:00	010:00:00	2	1	29538	0	2185.35	490.26	272.73	199.13	197.56	106.23	0	148.74	3600	582	36	454	85	123	19	0	50	1349	284	35980	81	5609850	20195
3	010:00:00	011:00:00	2	1	29538	0	1325.38	304.73	161.39	1277.87	204.69	224.56	2.25	99.13	3600	417	18	276	113	82	44	3	59	1012	200	37019	79	3688600	13279
4	011:00:00	012:00:00	2	1	29538	0	147.99	0	12.02	3378.94	10.47	11.33	0	39.25	3600	80	0	13	72	2	1	0	11	179	204	43173	85	0.214163	771
5	012:00:00	013:00:00	2	1	29538	0	1502.1	1231.88	195.06	139.28	240.61	155.09	2.07	133.91	3600	426	36	310	71	88	24	1	35	991	219	43691	80	4393575	15817
6	013:00:00	014:00:00	2	1	29538	0	1852	568.09	252.72	306.22	109.96	377.85	0	133.16	3600	430	19	330	91	63	32	0	59	1024	227	47998	81	4378041	15761
7	014:00:00	015:00:00	2	1	29538	0	106.66	0	0	3488.09	0	5.25	0	0	3600	56	0	0	56	0	1	0	0	113	0	0	0	0	0
8	015:00:00	016:00:00	2	1	29538	0	1672.51	132.5	205.79	848.84	301.83	318.64	2.12	117.77	3600	444	9	344	79	121	22	1	27	1047	225	56383	79	4911069	17680
9	016:00:00	017:00:00	2	1	29538	0	129.03	0	0	3463.34	0	7.63	0	0	3600	55	0	0	54	0	2	0	0	111	0	0	0	0	0
10	017:00:00	018:00:00	2	1	29538	0	1255.8	307.16	141.95	1380.28	179.69	282.05	0	53.07	3600	320	5	219	87	76	31	0	16	754	257	63871	78	2949721	10619
11	018:00:00	019:00:00	2	1	29538	0	276.26	0	0	3274.01	0	47.67	2.06	0	3600	84	0	0	76	0	8	1	0	169	0	0	0	0	0
12	019:00:00	020:00:00	2	1	29538	0	296.76	0	18.87	3212.52	13.89	54.97	0	2.99	3600	76	0	21	46	4	8	0	1	156	134	71978	78	0.316528	1139
13	020:00:00	021:00:00	2	1	29538	0	1231.91	141.68	126.74	1335.6	227.1	536.97	0	0	3600	269	7	190	55	85	30	0	0	636	201	73313	78	2970308	10693
14	021:00:00	022:00:00	2	1	29538	0	106.04	0	0	3491.13	0	2.83	0	0	3600	48	0	0	48	0	1	0	0	97	0	0	0	0	0
					Total Data
					6 pm to 2 pm	Mean	1191.77	465.235	177.252	1351.12	153.839	181.869	1.2619	77.6529	3600	357.571	15.1905	274.619	59.8571	78.0476	17.4762	0.619048	24.7143	828.095	173	29243.9	64.3333	3.44849e+06	12505.5
						SD	696.821	472.052	125.398	1387.52	111.426	156.701	1.99663	79.7669	0	206.486	14.0663	196.14	22.8282	56.6908	11.8727	0.973457	21.2442	486.952	90.4058	24017.7	32.0239	2.44102e+06	8656.63
						Sum	25027.2	9769.93	3722.29	28373.5	3230.62	3819.25	26.5	1630.71	75600	7509	319	5767	1257	1639	367	13	519	17390	3633	614121	1351	7.24182e+07	262615

## Sheet: 29539
29539
WINDOW	T-BEGIN	T-END	SESSION	CAGE	ANIMAL	CODE	UNDEF_D	CLIMB_D	LOCOM_D	IMMOB_D	REAR_D	GROOM_D	DRINK_D	EAT_D	TOTAL_D	UNDEF_F	CLIMB_F	LOCOM_F	IMMOB_F	REAR_F	GROOM_F	DRINK_F	EAT_F	TOTAL_F	SPD_MAX	T_SPD_MX	SPD_LAVG	SPD_AVG	DISTANCE
																													in mm !!!
1	000:00:00	001:00:00	2	2	29539	0	1862.06	206.22	472.87	116.24	127.52	260.09	0	555	3600	708	12	630	61	104	67	0	111	1693	258	2128	75	7293144	26255
2	001:00:00	002:00:00	2	2	29539	0	957	98.43	177.24	1383.64	96.33	263.62	0	623.74	3600	296	4	200	90	50	29	0	77	746	238	6422	76	4526462	16295
3	002:00:00	003:00:00	2	2	29539	0	1265.82	18.92	172.49	1407.85	52.47	489.28	5.64	187.53	3600	334	1	189	133	50	33	2	66	808	242	8775	77	2799566	10078
4	003:00:00	004:00:00	2	2	29539	0	1690.57	434.23	379.49	745.21	95.29	65.58	29.09	160.54	3600	597	21	488	68	80	20	5	53	1332	258	14208	73	5095981	18346
5	004:00:00	005:00:00	2	2	29539	0	1745.45	607.67	461.36	93.89	379.06	104.31	33.1	175.16	3600	730	27	664	32	193	17	11	95	1769	231	16927	76	7729479	27826
6	005:00:00	006:00:00	2	2	29539	0	860.58	1732.33	295.25	73.78	113.18	100.86	0	424.02	3600	452	38	443	21	100	24	0	81	1159	236	19980	79	4969349	17890
7	006:00:00	007:00:00	2	2	29539	0	944.95	1987.62	230.17	185.67	58.01	139.12	23.79	30.67	3600	427	48	369	31	74	22	4	18	993	216	24112	81	2909051	10473
8	007:00:00	008:00:00	2	2	29539	0	1384.65	1075.68	395.04	77.67	252.63	200.62	2.59	211.12	3600	679	56	640	38	196	31	1	94	1735	208	27031	76	6549982	23580
9	008:00:00	009:00:00	2	2	29539	0	1180.35	1153.89	245.85	247.02	102.53	141.29	105.09	423.98	3600	446	29	396	47	76	34	29	62	1119	168	29536	76	4574509	16468
10	009:00:00	010:00:00	2	2	29539	0	1295.88	627.38	319.4	257.27	142.69	153.61	60.97	742.8	3600	502	21	478	62	103	27	16	119	1328	243	34024	77	6520784	23475
11	010:00:00	011:00:00	2	2	29539	0	1539.87	642.95	214.04	134.48	81.51	512.47	32.15	442.53	3600	416	12	332	50	54	63	6	71	1004	199	36157	76	4220805	15195
12	011:00:00	012:00:00	2	2	29539	0	274.29	30.69	15.28	3149.26	0	130.48	0	0	3600	67	1	14	41	0	12	0	0	135	120	40491	66	0.161729	582
13	012:00:00	013:00:00	2	2	29539	0	512.41	1098.48	77.51	1695.97	26.33	170.14	7.09	12.07	3600	169	15	120	31	32	15	4	10	396	200	46559	77	1028621	3703
14	013:00:00	014:00:00	2	2	29539	0	1079.44	1307.97	216.82	86.88	136.59	121.93	46.04	604.33	3600	441	41	375	36	73	28	14	91	1099	284	47322	77	5133553	18481
15	014:00:00	015:00:00	2	2	29539	0	1502.94	151.8	132.53	925.84	45.79	340.58	33.67	466.85	3600	348	8	183	164	28	55	3	74	863	191	51676	75	2878286	10362
16	015:00:00	016:00:00	2	2	29539	0	878	366.87	126.78	1744.18	80.02	110.39	24.57	269.19	3600	256	7	182	55	47	14	6	42	609	256	56054	75	2762600	9945
17	016:00:00	017:00:00	2	2	29539	0	361.14	0	19.35	2956.38	1.4	261.73	0	0	3600	91	0	18	52	1	21	0	0	183	152	57924	77	0.224722	809
18	017:00:00	018:00:00	2	2	29539	0	349.31	128.97	22.01	3028.62	7.36	58.26	5.47	0	3600	101	2	31	57	7	8	2	0	208	192	64636	88	0.337689	1216
19	018:00:00	019:00:00	2	2	29539	0	1333.21	854.26	250	85.96	98.74	416.14	18.41	543.28	3600	432	20	357	54	74	39	3	64	1043	219	67814	76	4630690	16670
20	019:00:00	020:00:00	2	2	29539	0	591.26	47.82	37.74	2624.89	1.96	289.26	0	7.07	3600	129	2	41	60	3	36	0	8	279	168	68453	76	0.375489	1352
21	020:00:00	021:00:00	2	2	29539	0	181.3	0	1.66	3372.34	0	44.7	0	0	3600	58	0	4	53	0	2	0	0	117	89	72584	67	0.023348	84
22	021:00:00	022:00:00	2	2	29539	0	373.59	0	5.31	2338.38	0	875.19	0	7.53	3600	74	0	2	36	0	37	0	3	152	150	75634	90	0.075745	273
23	022:00:00	023:00:00	2	2	29539	0	444.7	0	16.58	2625.09	5.16	485.64	0	22.83	3600	107	0	27	61	8	25	0	2	230	147	80974	75	0.203281	732
24	023:00:00	024:00:00	2	2	29539	0	578.37	68.73	27.14	2180.48	33.47	549.42	0	162.39	3600	152	1	56	87	17	68	0	62	443	195	85531	78	0.842774	3034
Number	Sequential	Start Date	Start Time	Duration
of cages	Day	Test	Test	Test	/ => cut first hour & last 2 hours
6	2	2017-04-04	16:54:50	024:00:00
Time
18	001:00:00	002:00:00	2	2	29539	0	957	98.43	177.24	1383.64	96.33	263.62	0	623.74	3600	296	4	200	90	50	29	0	77	746	238	6422	76	4526462	16295
19	002:00:00	003:00:00	2	2	29539	0	1265.82	18.92	172.49	1407.85	52.47	489.28	5.64	187.53	3600	334	1	189	133	50	33	2	66	808	242	8775	77	2799566	10078
20	003:00:00	004:00:00	2	2	29539	0	1690.57	434.23	379.49	745.21	95.29	65.58	29.09	160.54	3600	597	21	488	68	80	20	5	53	1332	258	14208	73	5095981	18346
21	004:00:00	005:00:00	2	2	29539	0	1745.45	607.67	461.36	93.89	379.06	104.31	33.1	175.16	3600	730	27	664	32	193	17	11	95	1769	231	16927	76	7729479	27826
22	005:00:00	006:00:00	2	2	29539	0	860.58	1732.33	295.25	73.78	113.18	100.86	0	424.02	3600	452	38	443	21	100	24	0	81	1159	236	19980	79	4969349	17890
23	006:00:00	007:00:00	2	2	29539	0	944.95	1987.62	230.17	185.67	58.01	139.12	23.79	30.67	3600	427	48	369	31	74	22	4	18	993	216	24112	81	2909051	10473
24	007:00:00	008:00:00	2	2	29539	0	1384.65	1075.68	395.04	77.67	252.63	200.62	2.59	211.12	3600	679	56	640	38	196	31	1	94	1735	208	27031	76	6549982	23580
1	008:00:00	009:00:00	2	2	29539	0	1180.35	1153.89	245.85	247.02	102.53	141.29	105.09	423.98	3600	446	29	396	47	76	34	29	62	1119	168	29536	76	4574509	16468
2	009:00:00	010:00:00	2	2	29539	0	1295.88	627.38	319.4	257.27	142.69	153.61	60.97	742.8	3600	502	21	478	62	103	27	16	119	1328	243	34024	77	6520784	23475
3	010:00:00	011:00:00	2	2	29539	0	1539.87	642.95	214.04	134.48	81.51	512.47	32.15	442.53	3600	416	12	332	50	54	63	6	71	1004	199	36157	76	4220805	15195
4	011:00:00	012:00:00	2	2	29539	0	274.29	30.69	15.28	3149.26	0	130.48	0	0	3600	67	1	14	41	0	12	0	0	135	120	40491	66	0.161729	582
5	012:00:00	013:00:00	2	2	29539	0	512.41	1098.48	77.51	1695.97	26.33	170.14	7.09	12.07	3600	169	15	120	31	32	15	4	10	396	200	46559	77	1028621	3703
6	013:00:00	014:00:00	2	2	29539	0	1079.44	1307.97	216.82	86.88	136.59	121.93	46.04	604.33	3600	441	41	375	36	73	28	14	91	1099	284	47322	77	5133553	18481
7	014:00:00	015:00:00	2	2	29539	0	1502.94	151.8	132.53	925.84	45.79	340.58	33.67	466.85	3600	348	8	183	164	28	55	3	74	863	191	51676	75	2878286	10362
8	015:00:00	016:00:00	2	2	29539	0	878	366.87	126.78	1744.18	80.02	110.39	24.57	269.19	3600	256	7	182	55	47	14	6	42	609	256	56054	75	2762600	9945
9	016:00:00	017:00:00	2	2	29539	0	361.14	0	19.35	2956.38	1.4	261.73	0	0	3600	91	0	18	52	1	21	0	0	183	152	57924	77	0.224722	809
10	017:00:00	018:00:00	2	2	29539	0	349.31	128.97	22.01	3028.62	7.36	58.26	5.47	0	3600	101	2	31	57	7	8	2	0	208	192	64636	88	0.337689	1216
11	018:00:00	019:00:00	2	2	29539	0	1333.21	854.26	250	85.96	98.74	416.14	18.41	543.28	3600	432	20	357	54	74	39	3	64	1043	219	67814	76	4630690	16670
12	019:00:00	020:00:00	2	2	29539	0	591.26	47.82	37.74	2624.89	1.96	289.26	0	7.07	3600	129	2	41	60	3	36	0	8	279	168	68453	76	0.375489	1352
13	020:00:00	021:00:00	2	2	29539	0	181.3	0	1.66	3372.34	0	44.7	0	0	3600	58	0	4	53	0	2	0	0	117	89	72584	67	0.023348	84
14	021:00:00	022:00:00	2	2	29539	0	373.59	0	5.31	2338.38	0	875.19	0	7.53	3600	74	0	2	36	0	37	0	3	152	150	75634	90	0.075745	273
					Total Data
					6 pm to 2 pm	Mean	966.762	588.855	180.73	1267.39	84.3757	237.598	20.3652	253.924	3600	335.476	16.8095	263.143	57.6667	59.0952	27	5.04762	48.9524	813.19	202.857	41253.3	76.7143	3.15856e+06	11576.3
						SD	493.695	606.545	139.336	1209.79	92.3222	200.03	26.3702	248.025	0	205.117	17.3079	211.002	34.2306	56.2965	14.5842	7.19358	38.957	518.033	48.5276	21888.7	5.29285	2.51621e+06	8793.26
						Sum	20302	12366	3795.32	26615.2	1771.89	4989.56	427.67	5332.41	75600	7045	353	5526	1211	1241	567	106	1028	17077	4260	866319	1611	6.63297e+07	243103

## Sheet: 288
288
WINDOW	T-BEGIN	T-END	SESSION	CAGE	ANIMAL	CODE	UNDEF_D	CLIMB_D	LOCOM_D	IMMOB_D	REAR_D	GROOM_D	DRINK_D	EAT_D	TOTAL_D	UNDEF_F	CLIMB_F	LOCOM_F	IMMOB_F	REAR_F	GROOM_F	DRINK_F	EAT_F	TOTAL_F	SPD_MAX	T_SPD_MX	SPD_LAVG	SPD_AVG	DISTANCE
																													in mm !!!
1	000:00:00	001:00:00	2	3	288	0	1537.65	110.53	294.05	931.41	78.83	600.64	0	46.89	3600	478	5	366	76	59	48	0	32	1064	155	1852	73	3498299	12594
2	001:00:00	002:00:00	2	3	288	0	1119.32	31.93	120.63	1691.95	115.06	319.27	0	201.84	3600	278	1	181	76	41	31	0	27	635	149	6780	70	2445907	8805
3	002:00:00	003:00:00	2	3	288	0	949.52	67.4	95.6	1851.86	170.41	344.97	2.46	117.78	3600	243	1	164	81	58	17	1	29	594	194	8240	75	2441427	8789
4	003:00:00	004:00:00	2	3	288	0	1823.87	533.49	280.7	415.36	308.33	231.48	0	6.77	3600	571	14	450	89	159	28	0	8	1319	253	11745	75	5333625	19201
5	004:00:00	005:00:00	2	3	288	0	1893.3	366.11	206.34	383.65	287.59	321.65	6.89	134.47	3600	501	11	351	117	130	27	4	51	1192	230	15982	77	4878085	17561
6	005:00:00	006:00:00	2	3	288	0	1589.55	404.56	214.49	868.04	283.93	186.97	11.03	41.43	3600	442	7	358	58	148	27	4	11	1055	227	19564	77	4658018	16769
7	006:00:00	007:00:00	2	3	288	0	1910.57	405.95	166.39	261.43	174.07	377.4	4.96	299.23	3600	414	6	292	96	113	40	1	55	1017	194	24531	72	3867088	13922
8	007:00:00	008:00:00	2	3	288	0	1444.41	569.58	156.93	1032	32.35	304.76	3.42	56.55	3600	379	13	234	109	33	38	2	19	827	140	25460	69	1901363	6845
9	008:00:00	009:00:00	2	3	288	0	1901.17	382.84	261.49	289.41	516.17	198.06	6.42	44.44	3600	574	10	489	87	206	33	4	13	1416	204	30498	77	6135500	22088
10	009:00:00	010:00:00	2	3	288	0	869.27	348.41	99.96	2060.02	68.21	94.52	3.14	56.47	3600	292	6	172	107	38	12	1	22	650	176	35714	70	1678870	6044
11	010:00:00	011:00:00	2	3	288	0	1913.88	289.8	191.77	570.92	423.17	170.04	2.15	38.27	3600	541	10	347	167	160	24	1	12	1262	227	38615	75	4964387	17872
12	011:00:00	012:00:00	2	3	288	0	1120.71	118.88	113.35	1761.41	427.66	49.88	0	8.11	3600	367	3	275	112	180	10	0	5	952	171	42767	74	4023823	14486
13	012:00:00	013:00:00	2	3	288	0	1355.37	427.62	162.09	1455.06	66.89	121.69	0	11.28	3600	428	9	217	208	47	13	0	6	928	215	43250	71	2239750	8063
14	013:00:00	014:00:00	2	3	288	0	511.81	200.97	42.7	2760.26	70.16	14.1	0	0	3600	180	2	76	94	37	2	0	0	391	167	50241	73	0.997384	3591
15	014:00:00	015:00:00	2	3	288	0	1365.45	245.78	136.91	1700.6	57.11	79.36	2.2	12.59	3600	424	7	194	215	47	15	1	2	905	148	50866	70	1794199	6459
16	015:00:00	016:00:00	2	3	288	0	132.96	0	6.44	3460.6	0	0	0	0	3600	85	0	6	80	0	0	0	0	171	73	55924	56	0.046963	169
17	016:00:00	017:00:00	2	3	288	0	1314.11	136.22	115.66	1668.41	163.74	192.35	5.96	3.55	3600	370	2	211	127	76	26	1	5	818	164	59850	72	2286152	8230
18	017:00:00	018:00:00	2	3	288	0	1213.24	219.41	120.81	1673.69	270.87	87.76	11.39	2.83	3600	355	5	251	96	95	10	10	3	825	207	63771	76	2763098	9947
19	018:00:00	019:00:00	2	3	288	0	1095.23	22.17	65.22	2368.73	4.26	40.75	3.64	0	3600	227	2	78	144	3	5	1	0	460	132	65852	73	0.730421	2630
20	019:00:00	020:00:00	2	3	288	0	113.42	0	3.58	3483	0	0	0	0	3600	64	0	2	63	0	0	0	0	129	94	69385	68	0.047739	172
21	020:00:00	021:00:00	2	3	288	0	788.68	0	65.07	2485.16	74.06	130.95	0	56.08	3600	243	0	118	117	44	13	0	27	562	224	73517	74	1602937	5771
22	021:00:00	022:00:00	2	3	288	0	83.52	0	2.68	3513.8	0	0	0	0	3600	45	0	3	42	0	0	0	0	90	47	78859	46	0.00641	23
23	022:00:00	023:00:00	2	3	288	0	1121.27	0	44.25	2229.27	0	167.78	0	37.43	3600	256	0	55	185	0	28	0	15	539	155	81996	69	0.337192	1214
24	023:00:00	024:00:00	2	3	288	0	73.51	0	0	3526.49	0	0	0	0	3600	44	0	0	44	0	0	0	0	88	0	0	0	0	0
Number	Sequential	Start Date	Start Time	Duration
of cages	Day	Test	Test	Test	/ => cut first hour & last 2 hours
6	2	2017-04-04	16:54:50	024:00:00
Time
18	001:00:00	002:00:00	2	3	288	0	1119.32	31.93	120.63	1691.95	115.06	319.27	0	201.84	3600	278	1	181	76	41	31	0	27	635	149	6780	70	2445907	8805
19	002:00:00	003:00:00	2	3	288	0	949.52	67.4	95.6	1851.86	170.41	344.97	2.46	117.78	3600	243	1	164	81	58	17	1	29	594	194	8240	75	2441427	8789
20	003:00:00	004:00:00	2	3	288	0	1823.87	533.49	280.7	415.36	308.33	231.48	0	6.77	3600	571	14	450	89	159	28	0	8	1319	253	11745	75	5333625	19201
21	004:00:00	005:00:00	2	3	288	0	1893.3	366.11	206.34	383.65	287.59	321.65	6.89	134.47	3600	501	11	351	117	130	27	4	51	1192	230	15982	77	4878085	17561
22	005:00:00	006:00:00	2	3	288	0	1589.55	404.56	214.49	868.04	283.93	186.97	11.03	41.43	3600	442	7	358	58	148	27	4	11	1055	227	19564	77	4658018	16769
23	006:00:00	007:00:00	2	3	288	0	1910.57	405.95	166.39	261.43	174.07	377.4	4.96	299.23	3600	414	6	292	96	113	40	1	55	1017	194	24531	72	3867088	13922
24	007:00:00	008:00:00	2	3	288	0	1444.41	569.58	156.93	1032	32.35	304.76	3.42	56.55	3600	379	13	234	109	33	38	2	19	827	140	25460	69	1901363	6845
1	008:00:00	009:00:00	2	3	288	0	1901.17	382.84	261.49	289.41	516.17	198.06	6.42	44.44	3600	574	10	489	87	206	33	4	13	1416	204	30498	77	6135500	22088
2	009:00:00	010:00:00	2	3	288	0	869.27	348.41	99.96	2060.02	68.21	94.52	3.14	56.47	3600	292	6	172	107	38	12	1	22	650	176	35714	70	1678870	6044
3	010:00:00	011:00:00	2	3	288	0	1913.88	289.8	191.77	570.92	423.17	170.04	2.15	38.27	3600	541	10	347	167	160	24	1	12	1262	227	38615	75	4964387	17872
4	011:00:00	012:00:00	2	3	288	0	1120.71	118.88	113.35	1761.41	427.66	49.88	0	8.11	3600	367	3	275	112	180	10	0	5	952	171	42767	74	4023823	14486
5	012:00:00	013:00:00	2	3	288	0	1355.37	427.62	162.09	1455.06	66.89	121.69	0	11.28	3600	428	9	217	208	47	13	0	6	928	215	43250	71	2239750	8063
6	013:00:00	014:00:00	2	3	288	0	511.81	200.97	42.7	2760.26	70.16	14.1	0	0	3600	180	2	76	94	37	2	0	0	391	167	50241	73	0.997384	3591
7	014:00:00	015:00:00	2	3	288	0	1365.45	245.78	136.91	1700.6	57.11	79.36	2.2	12.59	3600	424	7	194	215	47	15	1	2	905	148	50866	70	1794199	6459
8	015:00:00	016:00:00	2	3	288	0	132.96	0	6.44	3460.6	0	0	0	0	3600	85	0	6	80	0	0	0	0	171	73	55924	56	0.046963	169
9	016:00:00	017:00:00	2	3	288	0	1314.11	136.22	115.66	1668.41	163.74	192.35	5.96	3.55	3600	370	2	211	127	76	26	1	5	818	164	59850	72	2286152	8230
10	017:00:00	018:00:00	2	3	288	0	1213.24	219.41	120.81	1673.69	270.87	87.76	11.39	2.83	3600	355	5	251	96	95	10	10	3	825	207	63771	76	2763098	9947
11	018:00:00	019:00:00	2	3	288	0	1095.23	22.17	65.22	2368.73	4.26	40.75	3.64	0	3600	227	2	78	144	3	5	1	0	460	132	65852	73	0.730421	2630
12	019:00:00	020:00:00	2	3	288	0	113.42	0	3.58	3483	0	0	0	0	3600	64	0	2	63	0	0	0	0	129	94	69385	68	0.047739	172
13	020:00:00	021:00:00	2	3	288	0	788.68	0	65.07	2485.16	74.06	130.95	0	56.08	3600	243	0	118	117	44	13	0	27	562	224	73517	74	1602937	5771
14	021:00:00	022:00:00	2	3	288	0	83.52	0	2.68	3513.8	0	0	0	0	3600	45	0	3	42	0	0	0	0	90	47	78859	46	0.00641	23
					Total Data
					6 pm to 2 pm	Mean	1167.11	227.196	125.181	1702.64	167.335	155.522	3.03143	51.9852	3600	334.429	5.19048	212.81	108.81	76.9048	17.6667	1.47619	14.0476	771.333	173.143	41495.8	70.9524	2.52449e+06	9401.76
						SD	593.042	188.419	79.2639	1044.75	157.383	123.429	3.58848	77.6486	0	158.019	4.57842	138.801	44.4169	64.498	12.7645	2.37948	16.1601	383.708	54.3427	22403.6	7.33128	1.94403e+06	6624.6
						Sum	24509.4	4771.12	2628.81	35755.4	3514.04	3265.96	63.66	1091.69	75600	7023	109	4469	2285	1615	371	31	295	16198	3636	871411	1490	5.30142e+07	197437

[truncated: 44 more sheets: 289, 290, 291, 317, 310, 311, 343 2nd, 344 2nd, 301, 302, 303, 277, 278, 329, 330, ABB Genotypes All Data, SPEED 21h, HOM corrected, HET corrected, WT corrected …]
