# Supplementary material for: Voltage-independent GluN2A-type NMDA receptor Ca2+ signaling promotes audiogenic seizures, attentional and cognitive deficits in mice
Source: Commun Biol. 2021 Jan 8;4:59. doi: 10.1038/s42003-020-01538-4 (PMC7794508; doi:10.1038/s42003-020-01538-4)
Supplement: Supplementary file 18 — Supplementary Data 15 [file 42003_2020_1538_MOESM18_ESM.xlsx]

## Sheet: Cover Sheet1
				Behaviour of cohort of controls littermates and Grin2aN/N mice
				presented in the Supplementary Figure 4 b, c, e, f and g

## Sheet: Weight
Grin2aN/N
451	25.4
461	28.2
478	21.7
494	21
498	23.1
464	20.3
476	20.4
485	19
486	19.4
491	18.7
495	22
Mean	21.7455
Std	2.89288
Ste	0.872235
Control
453	32.8
470	29.6
506	27.2
517	26
477	21.5
481	23.3
492	21.4
501	23.3
509	20.9
Mean	25.1111
Std	4.11596
Ste	1.37199

## Sheet: Clasping
Grin2aN/N
451	Yes
461	Yes
478	Yes
494	Yes
498	Yes
464	Yes
476	Yes
485	Yes
486	Yes
491	Yes
495	Yes
Control
453	No
470	No
506	No
517	No
477	No
481	No
492	Yes
501	No
509	No

## Sheet: Hanging wire
Grin2aN/N
	Min	Sec
451	0.5	30
461	0.5	30
478	1.25	75
494	2.5	150
498	5	300
464	5	300
476	1.25	75
485	3	180
486	3	180
491	5	300
495	0.25	15
Mean	2.47727	148.636
Std	1.88233	112.94
Ste	0.567545	34.0527
Control
453	1	60
470	4.5	270
506	0.25	15
517	1.5	90
477	2.5	150
481	5	300
492	5	300
501	5	300
509	5	300
Mean	3.30556	198.333
Std	1.98344	119.006
Ste	0.661146	39.6688

## Sheet: Latency from inverted grid
Grin2aN/N
451	50	0.833333
461	107	1.78333
478	300	5
494	37	0.616667
498	173	2.88333
464	43	0.716667
476	300	5
485	300	5
486	300	5
491	300	5
495	147	2.45
Mean	187
Std	115.778
Ste	34.9085
Control
453	300	5
470	300	5
506	300	5
517	300	5
477	300	5
481	300	5
492	300	5
501	300	5
509	300	5
Mean	300
Std	0
Ste	0

## Sheet: Cliff Avoidance
Grin2aN/N
				Minutes	Knockout	Control
451	1			0	100	100
461	38			10	63.6364	100
478	60			20	54.5455	100
494	60			30	54.5455	88.8889
498	1			40	36.3636	88.8889
464	2			50	36.3636	88.8889
476	1			60	36.3636	88.8889
485	60
486	60
491	13
495	39
Mean	30.4545
Std	27.0901
Ste	8.16797
Control
453	60
470	60
506	60
517	60
477	60
481	60
492	60
501	26
509	60
Mean	56.2222
Std	11.3333
Ste	3.77778

## Sheet: Balance test
Grin2aN/N
451	6
461	5
478	6
494	8
498	7
464	6
476	7
485	7
486	7
491	7
495	7
Mean	6.63636
Std	0.80904
Ste	0.243935
Control
453	6
470	7
506	7
517	7
477	6
481	8
492	7
501	7
509	7
Mean	6.88889
Std	0.600925
Ste	0.200308

## Sheet: Rotarod
Grin2aN/N										Grin2aN/N
	Session 1	Session 2	Learning	Session 3	Learning	Session 4	Learning				Session 1	Session 2	Learning
451	30	85	2.83333	268	8.93333	273	9.1			451	4	11	2.75
461	171	245	1.43275	294	1.7193	409	2.39181			461	17	22	1.29412
478	230	231	1.00435	262	1.13913	257	1.11739			478	22	22	1
494	112	144	1.28571	315	2.8125	364	3.25			494	13	15	1.15385
498	265	321	1.21132	400	1.50943	339	1.27925			498	23	28	1.21739
464	47	104	2.21277	20	0.425532	272	5.78723			464	8	12	1.5
476	25	33	1.32	237	9.48	376	15.04			476	4	7	1.75
485	30	125	4.16667	131	4.36667	125	4.16667			485	7	14	2
486	97	19	0.195876	207	2.13402	170	1.75258			486	12	6	0.5
491	112	200	1.78571	250	2.23214	143	1.27679			491	13	19	1.46154
495	239	300	1.25523	240	1.00418	328	1.37238			495	22	31	1.40909
Mean	123.455	164.273	1.70034	238.545	3.25057	277.818	4.23037			Mean	13.1818	17	1.45782
Std	89.9815	102.683	1.05875	98.4199	3.12542	97.0472	4.34467			Std	7.08263	8.16088	0.579418
Ste	27.1304	30.9601	0.319226	29.6747	0.94235	29.2608	1.30997			Ste	2.13549	2.4606	0.174701
Control										Control
453	188	262	1.39362	299	1.59043	369	1.96277			453	19	24	1.26316
470	66	129	1.95455	216	3.27273	131	1.98485			470	10	14	1.4
506	179	199	1.11173	246	1.3743	300	1.67598			506	18	19	1.05556
517	5	301	60.2	408	81.6	368	73.6			517	4	27	6.75
477	63	198	3.14286	208	3.30159	307	4.87302			477	10	19	1.9
481	425	460	1.08235	462	1.08706	351	0.825882			481	36	39	1.08333
492	185	220	1.18919	362	1.95676	462	2.4973			492	19	20	1.05263
501	2	373	186.5	445	222.5	462	231			501	4	32	8
509	63	274	4.34921	440	6.98413	295	4.68254			509	10	25	2.5
Mean	130.667	268.444	28.9915	342.889	35.963	338.333	35.9003			Mean	14.4444	24.3333	2.7783
Std	132.709	100.209	62.129	102.627	74.6698	99.9275	76.8454			Std	9.97636	7.61577	2.66701
Ste	44.2364	33.4029	20.7097	34.2091	24.8899	33.3092	25.6151			Ste	3.32545	2.53859	0.889003

## Sheet: Grasping strength
Grin2aN/N
	1	2	3	Mean
451	688	677	461	608.667
461	774	640	810	741.333
478	449	354	399	400.667
494	395	591	599	528.333
498	615	259	379	417.667
464	530	854	415	599.667
476	234	430	444	369.333
485	849	743	780	790.667
486	335	654	739	576
491	692	529	784	668.333
495	231	230	178	213
Mean				537.606
Std				173.181
Ste				52.2162
Control
	1	2	3	Mean
453	806	670	724	733.333
470	754	574	750	692.667
506	815	842	743	800
517	884	744	507	711.667
477	705	705	695	701.667
481	922	800	541	754.333
492	668	888	638	731.333
501	500	680	690	623.333
509	728	863	926	839
Mean				731.926
Std				62.5131
Ste				20.8377

## Sheet: Bos-Front
Grin2aN/N
451	1.4468
461	1.63349
478	1.49329
494	1.50078
498	1.5898
464	1.50913
476	1.24855
485	1.41119
486	1.36734
491	1.6588
495	1.64767
Mean	1.50062
Std	0.128287
Ste	0.0386799
Control
453	1.46323
470	1.50045
506	1.47025
517	1.4753
477	1.54735
481	1.70613
492	1.47427
501	1.38346
509	1.47405
Mean	1.49939
Std	0.0883842
Ste	0.0294614

[truncated: 9 more sheets: Bos-Hind, Max area RF, Max area LH, Max area LF, Max area RH, Stride RF, Stride LH, Stride LF, Stride RH]
