# Supplementary material for: Voltage-independent GluN2A-type NMDA receptor Ca2+ signaling promotes audiogenic seizures, attentional and cognitive deficits in mice
Source: Commun Biol. 2021 Jan 8;4:59. doi: 10.1038/s42003-020-01538-4 (PMC7794508; doi:10.1038/s42003-020-01538-4)
Supplement: Supplementary file 19 — Supplementary Data 16 [file 42003_2020_1538_MOESM19_ESM.xlsx]

## Sheet: Sheet1
Spontaneous alternation in the T-maze
each animal performed 10 trials and generated a score out of 10 (i.e. number of successful alternations)
	WT
Number	ID	Genoptyope (1=WT;2=HETERO: 3=KO)	NoAlternationsBURKY
32	5754.4	1	7
46	5697.3	1	7
48	5697.5	1	9
58	5713.1	1	10
60	5713.3	1	8
61	5672.1	1	8
62	5672.2	1	8
63	5672.3	1	8
64	5672.4	1	9
65	5672.5	1	9
			8.3
	HET
12	5892.1	2	7
27	5760.2	2	9
29	5754.1	2	9
39	5734.3	2	8
43	5709.3	2	7
44	5697.1	2	8
45	5697.2	2	9
47	5697.4	2	7
49	5697.6	2	10
59	5713.2	2	8
			8.2
	HOM
13	5892.2	3	6
14	5892.3	3	6
26	5760.1	3	7
28	5760.4	3	6
30	5754.2	3	5
31	5754.3	3	7
38	5734.2	3	6
40	5734.4	3	7
41	5709.1	3	8
42	5709.2	3	7
			6.5
